# Supplementary material for: A Gleason score-related outcome model for human prostate cancer: a comprehensive study based on weighted gene co-expression network analysis
Source: Cancer Cell Int. 2020 May 11;20:159. doi: 10.1186/s12935-020-01230-x (PMC7216484; doi:10.1186/s12935-020-01230-x)
Supplement: Supplementary file 3 — Additional file 3: Table S3. Differentially expressed genes in TCGA-PRAD. [file 12935_2020_1230_MOESM3_ESM.xlsx]

## Sheet: diff
Gene symbol	logFC	AveExpr	t	P.Value	adj.P.Val	B
DLX1	5.48118	4.22364	15.8073	1.13194e-46	2.32386e-43	95.2519
PCA3	4.79791	9.9905	11.059	8.28618e-26	5.17067e-24	47.8055
SLC45A2	4.05208	2.84128	11.7747	1.06787e-28	1.23165e-26	54.3684
TDRD1	3.97818	4.40232	9.0495	2.47232e-18	4.29778e-17	30.861
DLX2	3.9459	2.39111	14.4397	2.64511e-40	2.01126e-37	80.7592
HOXC6	3.93789	2.19128	17.1751	3.00475e-53	2.05625e-49	110.219
ZIC2	3.90895	0.707775	11.2983	9.21411e-27	7.10896e-25	49.9713
NKX2-3	3.69577	2.18429	14.7455	1.04533e-41	1.00622e-38	83.952
HOXC4	3.21394	0.719962	14.0662	1.31492e-38	7.93981e-36	76.8995
ZIC5	3.18358	0.615603	9.06621	2.16384e-18	3.79689e-17	30.992
FOXD1	3.16614	0.460562	9.26797	4.26967e-19	8.31654e-18	32.5871
AMACR	3.10685	3.33115	12.3166	5.89688e-31	1.02118e-28	59.4992
SIM2	3.08776	3.84655	18.751	5.11846e-61	1.05082e-56	127.9
COL10A1	3.08161	-0.254699	9.76418	7.09299e-21	1.89362e-19	36.6176
ONECUT2	3.0789	1.28194	11.826	6.56388e-29	7.8805e-27	54.8486
GAL	3.07552	1.75644	12.2577	1.0445e-30	1.72932e-28	58.9349
SLIT1	2.99182	2.60987	10.9733	1.80727e-25	1.03351e-23	47.0367
FOLH1B	2.97073	4.9399	6.63913	7.58468e-11	4.45915e-10	13.984
HPN	2.95095	4.97988	17.3191	5.95778e-54	6.11566e-50	111.818
OR51E2	2.94999	9.78788	8.81341	1.5944e-17	2.4355e-16	29.03
LOC100130872	2.9403	3.92925	12.3523	4.16465e-31	7.50002e-29	59.8425
ACSM1	2.93864	6.1299	9.31342	2.95195e-19	5.94735e-18	32.95
TGM3	2.87704	3.79084	11.2152	1.98231e-26	1.43805e-24	49.2158
UGT2B4	2.86299	3.02078	7.29925	1.01888e-12	7.81088e-12	18.1881
MNX1	2.85292	1.22902	9.81927	4.45961e-21	1.23891e-19	37.0742
HOXC5	2.84128	0.760981	13.8599	1.11474e-37	6.02251e-35	74.7878
TARP	2.83504	9.20994	13.6847	6.76343e-37	3.22914e-34	73.0067
COMP	2.82351	2.68671	8.60768	7.85644e-17	1.08469e-15	27.4642
PHGR1	2.82031	2.41609	9.04887	2.48469e-18	4.31563e-17	30.8561
FOLH1	2.78665	6.66068	11.5527	8.63993e-28	8.21194e-26	52.3058
ARHGDIG	2.75409	2.0343	9.2745	4.04939e-19	7.92507e-18	32.6392
CST2	2.74506	2.46177	7.41832	4.52444e-13	3.64834e-12	18.9814
APOF	2.72191	5.33601	10.3324	5.43964e-23	2.06425e-21	41.4128
MMP26	2.69751	3.25498	9.99676	9.88125e-22	3.07833e-20	38.5576
LOC145837	2.68035	4.80587	13.737	3.95622e-37	2.03053e-34	73.5365
ANKRD34B	2.67097	2.52232	5.73052	1.65114e-08	7.04008e-08	8.75886
GLYATL1	2.64462	6.22555	10.106	3.8727e-22	1.2886e-20	39.4798
LOC100128675	2.60608	1.52735	14.1283	6.88939e-39	4.28604e-36	77.5382
DNAH5	2.60121	3.30972	12.3624	3.77559e-31	6.90952e-29	59.9393
LUZP2	2.55863	4.81512	9.91248	2.02576e-21	5.94975e-20	37.8509
ADAM2	2.54283	2.65569	7.18362	2.21921e-12	1.6231e-11	17.4277
B3GNT6	2.51843	2.58123	5.34776	1.30799e-07	4.94714e-07	6.76104
LMX1B	2.50042	1.01262	11.0748	7.17597e-26	4.5872e-24	47.9473
BEND4	2.49698	6.70068	10.992	1.52539e-25	8.89668e-24	47.2039
COL2A1	2.48204	2.95096	4.29867	2.03272e-05	5.65701e-05	1.93296
KLK15	2.4516	5.17761	10.5906	5.60396e-24	2.48487e-22	43.6519
CGREF1	2.43767	2.02468	15.6629	5.45901e-46	1.01885e-42	93.6968
CCDC78	2.42681	-0.0328677	9.50134	6.33142e-20	1.41595e-18	34.464
CHIT1	2.40564	0.478196	6.9833	8.35065e-12	5.62464e-11	16.1343
C2orf72	2.37908	3.47102	11.3156	7.85351e-27	6.1775e-25	50.1289
MYBL2	2.34909	-2.39123	11.5456	9.23376e-28	8.69583e-26	52.2403
NLRP12	2.34128	1.7976	9.59292	2.96693e-20	7.02551e-19	35.2096
INSM1	2.34118	2.68187	7.57535	1.52666e-13	1.31139e-12	20.0437
DNAH8	2.33847	5.61599	6.99096	7.94247e-12	5.36202e-11	16.1832
PDIA2	2.3303	0.437993	6.8444	2.0565e-11	1.31567e-10	15.2555
LOC728606	2.32577	5.89079	7.42254	4.39515e-13	3.55245e-12	19.0097
PRAC	2.32548	9.64103	9.95316	1.43319e-21	4.35257e-20	38.1915
HJURP	2.31639	-1.56287	11.9142	2.837e-29	3.6863e-27	55.6763
EPHA10	2.31532	2.21558	16.9443	3.97713e-52	2.04126e-48	107.666
UNC5A	2.31283	1.17836	6.14741	1.51451e-09	7.41544e-09	11.0734
SLCO1A2	2.30871	1.36027	6.27034	7.29256e-10	3.7373e-09	11.7829
OTX1	2.30651	1.3932	10.0642	5.54664e-22	1.7961e-20	39.1261
SERPINA11	2.29627	3.18597	6.24926	8.27299e-10	4.20511e-09	11.6604
SPON2	2.28301	4.12415	7.29551	1.04506e-12	7.98183e-12	18.1633
SNHG3	2.27701	0.247611	13.003	6.7733e-34	2.10691e-31	66.1825
MATK	2.27429	0.938571	9.57339	3.48893e-20	8.13028e-19	35.0501
FFAR2	2.23599	3.54656	10.1423	2.83268e-22	9.61238e-21	39.7878
ZNHIT2	2.22903	0.781515	6.62514	8.28053e-11	4.84743e-10	13.8985
TMSB15A	2.21388	5.01988	10.9336	2.58986e-25	1.4293e-23	46.682
FEV	2.2098	6.2901	8.06459	4.62361e-15	4.92593e-14	23.4676
STX19	2.18931	3.78153	15.1428	1.50361e-43	2.05794e-40	88.1438
CCDC108	2.18679	2.46144	11.7461	1.40048e-28	1.5885e-26	54.1009
KIF4A	2.18569	-2.109	10.5349	9.18409e-24	3.90371e-22	43.1652
THBS4	2.16632	2.83858	8.56814	1.06409e-16	1.44196e-15	27.1664
ATP8A2	2.1639	0.636438	5.8896	6.74559e-09	3.03035e-08	9.62518
CPNE7	2.15716	0.66826	8.18762	1.86928e-15	2.11557e-14	24.3552
TMEM178	2.15506	3.20159	7.64639	9.2847e-14	8.19497e-13	20.5302
MMP10	2.15046	2.22491	7.63244	1.02405e-13	8.99223e-13	20.4343
ELAVL2	2.14441	1.42544	7.79745	3.18671e-14	3.00106e-13	21.5768
EN2	2.13728	0.147367	7.26423	1.2911e-12	9.73777e-12	17.9567
GOLM1	2.13593	2.73694	13.5735	2.11318e-36	9.43121e-34	71.8813
PAQR6	2.13032	0.790758	9.89193	2.41168e-21	7.013e-20	37.6793
TFF3	2.11629	3.82342	6.27341	7.15943e-10	3.67182e-09	11.8008
PAX1	2.11318	0.979257	6.19196	1.16375e-09	5.78074e-09	11.3291
APOC1	2.10396	-1.63871	10.0781	4.92302e-22	1.61177e-20	39.2435
NOX4	2.09949	-1.28276	9.64173	1.97666e-20	4.80814e-19	35.6091
FABP5	2.09853	-0.318371	6.34811	4.56471e-10	2.40971e-09	12.2381
BCL8	2.09736	3.60839	5.37447	1.1365e-07	4.33606e-07	6.89646
PRR16	2.09075	3.22826	8.5405	1.31467e-16	1.76061e-15	26.9589
HAGHL	2.08637	-0.401422	9.16156	1.0081e-18	1.86453e-17	31.7426
FGL1	2.08449	1.4162	6.0816	2.22875e-09	1.06982e-08	10.6985
CACNA1D	2.08384	2.6867	8.85929	1.113e-17	1.74561e-16	29.383
MOV10L1	2.08283	1.81487	8.52443	1.48628e-16	1.97131e-15	26.8385
NEK5	2.08158	1.79474	9.12725	1.32785e-18	2.41033e-17	31.4719
MELK	2.07225	-2.24964	10.4936	1.32239e-23	5.45155e-22	42.806
PCSK6	2.0691	0.661521	14.7426	1.07827e-41	1.00622e-38	83.9213
ALOX15	2.06897	1.95347	5.13083	4.00614e-07	1.42393e-06	5.68405
C2CD4C	2.06357	0.439327	10.9128	3.12499e-25	1.69725e-23	46.4969
ARHGEF38	2.05393	3.87035	13.2808	4.14546e-35	1.56439e-32	68.9414
IRX4	2.04325	5.48982	7.63163	1.02985e-13	9.03924e-13	20.4288
AMH	2.03837	-0.481662	7.52097	2.22842e-13	1.87114e-12	19.6738
CLEC18B	2.03776	-0.194466	10.4531	1.88888e-23	7.63361e-22	42.4548
HIST3H2A	2.02953	2.01543	12.5918	4.00269e-32	9.55525e-30	62.1547
GDF15	2.02767	3.70566	10.2805	8.55849e-23	3.18308e-21	40.9664
CCL18	2.02268	-1.43036	7.82939	2.53652e-14	2.41983e-13	21.8003
LASS1	2.02114	0.86835	9.76574	7.00035e-21	1.87132e-19	36.6305
NETO2	2.01868	-1.02144	11.149	3.63907e-26	2.49034e-24	48.6168
B3GAT1	2.01669	3.40998	8.81268	1.60348e-17	2.44755e-16	29.0244
ABCC4	2.01481	4.4382	11.2265	1.78621e-26	1.3191e-24	49.3185
DNASE2B	2.0129	4.75192	7.76838	3.91976e-14	3.64955e-13	21.3742
BIRC5	2.00976	-2.13127	10.0903	4.43435e-22	1.46127e-20	39.3465
SNHG4	2.00482	0.861897	10.8592	5.07135e-25	2.69727e-23	46.0196
EPR1	2.00366	-1.88928	9.79262	5.58298e-21	1.52523e-19	36.8531
UBE2C	2.00351	-2.57964	9.66648	1.60804e-20	3.99191e-19	35.8122
KCNG3	1.99477	2.38137	6.5812	1.08984e-10	6.27259e-10	13.6311
CENPA	1.99111	-2.09742	10.1014	4.02843e-22	1.33825e-20	39.441
UGT1A3	1.99027	2.64859	4.70915	3.15337e-06	9.9338e-06	3.70698
TRPM8	1.98112	9.61812	7.82335	2.64852e-14	2.52199e-13	21.7579
EPHA8	1.97728	1.06187	8.13672	2.72231e-15	2.99352e-14	23.9867
TRIM36	1.97601	3.90306	16.3133	4.39086e-49	1.80289e-45	100.74
SPDEF	1.97371	8.25565	12.4752	1.25608e-31	2.57873e-29	61.0257
MS4A8B	1.96881	5.00746	7.40837	4.8437e-13	3.88898e-12	18.9147
C19orf45	1.95943	1.07077	8.41138	3.50633e-16	4.4244e-15	25.9964
TMEM132A	1.94876	-0.15752	13.4121	1.09518e-35	4.4968e-33	70.2561
DLGAP5	1.94021	-2.41207	9.20573	7.06351e-19	1.33777e-17	32.0923
UCN	1.93731	0.445559	10.356	4.42713e-23	1.69886e-21	41.6157
FOXL2	1.9358	1.72782	6.45393	2.39482e-10	1.31038e-09	12.8652
RRM2	1.92764	-2.18297	10.3786	3.63412e-23	1.42383e-21	41.8101
GNG13	1.92571	1.94932	7.31717	9.02313e-13	6.95364e-12	18.3068
AK5	1.92518	2.71779	7.70159	6.29326e-14	5.67915e-13	20.9108
TRPM4	1.92106	3.62097	14.6524	2.80519e-41	2.39961e-38	82.9765
HIST1H4E	1.91436	1.51064	8.5246	1.48431e-16	1.97108e-15	26.8398
LOC100144604	1.91397	3.25805	8.59743	8.49992e-17	1.16803e-15	27.3869
TROAP	1.91338	-2.15197	9.79254	5.58681e-21	1.52523e-19	36.8525
PLA2G2A	1.9088	7.67816	5.26923	1.97034e-07	7.24539e-07	6.36651
ISX	1.90751	3.94363	8.47965	2.09021e-16	2.72804e-15	26.5039
F2RL2	1.90395	-1.00216	9.31214	2.98281e-19	6.00363e-18	32.9398
ASPN	1.90288	0.0075325	9.84564	3.56905e-21	1.00788e-19	37.2935
MMP9	1.8962	-1.27718	7.90596	1.46358e-14	1.44666e-13	22.3388
LOC100129066	1.88047	2.08004	10.7132	1.88131e-24	9.15244e-23	44.7275
SMPDL3B	1.87355	1.96319	12.6524	2.20413e-32	5.38699e-30	62.7438
ADRB1	1.87015	4.88466	12.2416	1.22011e-30	2.00391e-28	58.7815
GDF1	1.86526	0.0912174	8.50151	1.77002e-16	2.3279e-15	26.6671
SLCO1B3	1.86428	0.915622	4.61334	4.93478e-06	1.50873e-05	3.2795
CASKIN1	1.85843	1.64045	11.354	5.50358e-27	4.46595e-25	50.4795
KIAA1875	1.85338	0.38703	8.1576	2.33377e-15	2.60393e-14	24.1377
GHRHR	1.85298	2.20463	7.6039	1.25069e-13	1.08615e-12	20.2388
B4GALNT4	1.84713	1.90697	9.93958	1.60887e-21	4.85023e-20	38.0777
CDC25C	1.84553	-1.84649	9.3996	1.46095e-19	3.07939e-18	33.6416
TBX1	1.84438	3.16511	7.33078	8.22632e-13	6.39237e-12	18.3971
ANGPTL3	1.84118	0.929388	5.9127	5.91344e-09	2.67997e-08	9.7527
TUBB4	1.83835	-0.643876	9.71706	1.05328e-20	2.72341e-19	36.2285
IQGAP3	1.83371	-2.58018	9.58754	3.10245e-20	7.29436e-19	35.1656
TWIST1	1.832	1.45497	8.51628	1.5816e-16	2.08812e-15	26.7775
C4orf48	1.83197	-1.5315	7.49136	2.73565e-13	2.27012e-12	19.4733
ROPN1B	1.82593	2.20608	8.30263	7.9421e-16	9.5969e-15	25.1945
KLK2	1.81926	14.768	10.0698	5.28848e-22	1.72337e-20	39.173
CENPM	1.81882	-1.09076	10.6102	4.71202e-24	2.13079e-22	43.8228
VSTM2L	1.8165	4.34727	8.14049	2.64781e-15	2.92256e-14	24.0139
PODXL2	1.8161	2.07837	14.3144	9.8637e-40	6.70664e-37	79.4587
NKAIN1	1.81555	3.2049	5.12637	4.09767e-07	1.4547e-06	5.66234
NCRNA00105	1.81456	0.44873	8.02263	6.28193e-15	6.57665e-14	23.1673
MKI67	1.8139	-1.83535	10.8794	4.2272e-25	2.26591e-23	46.1991
PRR7	1.81315	-0.493869	10.6929	2.25588e-24	1.07705e-22	44.5486
MGC14436	1.81195	1.11874	9.52496	5.20953e-20	1.1844e-18	34.6558
C2orf14	1.81085	4.54473	5.83715	9.08227e-09	4.01073e-08	9.3372
FOXA1	1.81058	6.56731	13.1213	2.06862e-34	7.19808e-32	67.3538
ALB	1.81	0.386695	5.15241	3.59037e-07	1.28348e-06	5.78935
ZNF560	1.80342	0.90759	4.46013	9.93598e-06	2.89341e-05	2.61285
SSPO	1.79995	1.82788	8.12993	2.86194e-15	3.13698e-14	23.9377
MCOLN2	1.79629	0.587383	8.22553	1.41108e-15	1.63025e-14	24.6309
TSPAN19	1.79455	1.73953	6.02511	3.09675e-09	1.45884e-08	10.3796
SFTPA2	1.79326	5.10595	6.0801	2.24832e-09	1.07821e-08	10.6901
PDLIM5	1.78855	3.09851	10.2641	9.87078e-23	3.63167e-21	40.8259
RAP1GAP	1.78855	2.07168	12.832	3.72472e-33	1.03336e-30	64.4992
GTSE1	1.78777	-2.09417	10.0428	6.66351e-22	2.12096e-20	38.9455
GSC	1.78295	1.92836	11.2529	1.40087e-26	1.04963e-24	49.5582
TMC5	1.77953	4.19461	9.57582	3.41914e-20	7.98577e-19	35.07
C12orf34	1.77351	0.433969	10.5701	6.72368e-24	2.93073e-22	43.4725
PTPRT	1.77339	3.03907	5.75843	1.41326e-08	6.08646e-08	8.90933
RNF157	1.76951	0.700324	8.06732	4.53227e-15	4.83551e-14	23.4872
C17orf93	1.76858	6.47702	10.3483	4.73723e-23	1.81109e-21	41.549
ITGBL1	1.76747	0.0509245	7.27671	1.18673e-12	8.99691e-12	18.0391
KIF20A	1.76734	-2.19067	8.76066	2.40616e-17	3.59261e-16	28.6259
HIST1H2AM	1.76578	1.23802	9.92041	1.89381e-21	5.59424e-20	37.9172
HMMR	1.76076	-1.61873	9.18075	8.63858e-19	1.61668e-17	31.8944
DAZ1	1.75813	1.47096	5.86952	7.56124e-09	3.37608e-08	9.51465
GCNT1	1.75399	2.40292	9.07187	2.06827e-18	3.64164e-17	31.0364
KIAA0087	1.74934	1.47104	5.7161	1.7889e-08	7.58648e-08	8.68137
ASPHD1	1.74619	0.228795	10.7173	1.81298e-24	8.88628e-23	44.764
BRSK2	1.74204	0.787272	5.4741	6.69402e-08	2.63679e-07	7.40682
NKX6-1	1.73876	-0.174367	6.5608	1.23746e-10	7.0558e-10	13.5075
F5	1.73593	2.94313	5.6927	2.03663e-08	8.57505e-08	8.55597
PCDHA1	1.73362	0.739924	4.78626	2.18669e-06	7.03649e-06	4.05689
RHPN1	1.73236	0.441185	11.8852	3.74096e-29	4.74086e-27	55.4034
CTNND2	1.72919	3.38044	10.8031	8.40715e-25	4.2617e-23	45.5214
SLC7A11	1.7269	-0.125343	10.0961	4.21789e-22	1.39667e-20	39.3957
C19orf48	1.72014	2.43704	12.5618	5.37293e-32	1.22562e-29	61.8641
CLEC18A	1.71824	-0.154404	10.1502	2.64579e-22	9.03793e-21	39.855
FOXB2	1.71696	1.61327	6.08933	2.13023e-09	1.02517e-08	10.7424
SLC43A1	1.71622	2.75644	10.3675	4.00384e-23	1.54509e-21	41.7147
SDS	1.71382	-1.09048	8.9877	4.0411e-18	6.84519e-17	30.3782
SDK1	1.71209	1.96695	7.89166	1.62239e-14	1.59443e-13	22.2379
PLA2G7	1.70388	2.86615	7.87501	1.82888e-14	1.78795e-13	22.1205
OR51E1	1.70149	5.70243	4.63005	4.56656e-06	1.40578e-05	3.35347
NCAPG	1.69979	-2.04846	9.59586	2.89537e-20	6.8719e-19	35.2336
SKA3	1.69789	-1.8333	10.0182	8.22929e-22	2.59122e-20	38.7377
HOXB13	1.69722	9.74852	9.84345	3.6358e-21	1.02391e-19	37.2752
F12	1.69639	-0.96024	8.56905	1.0567e-16	1.43384e-15	27.1733
CDC20	1.69563	-2.35071	9.26717	4.29741e-19	8.36264e-18	32.5808
APOE	1.69508	-1.84806	9.33724	2.43158e-19	4.97215e-18	33.1407
C1orf64	1.69359	3.50138	3.94502	9.01234e-05	0.000226967	0.526011
SLC6A11	1.69183	2.49715	6.84888	1.99803e-11	1.28066e-10	15.2836
MUC2	1.69064	2.15026	4.68949	3.45914e-06	1.08372e-05	3.61858
FOXN4	1.69042	0.708659	7.27547	1.19674e-12	9.06611e-12	18.0309
SLC19A1	1.68999	1.13468	16.0404	8.83435e-48	3.02282e-44	97.7728
NEK2	1.68525	-2.35439	8.14286	2.60188e-15	2.87805e-14	24.0311
MEX3A	1.68357	-0.169865	7.73172	5.08504e-14	4.6647e-13	21.1194
KIF18B	1.68275	-2.94098	8.65175	5.59593e-17	7.92853e-16	27.7972
SBK1	1.68248	1.1116	15.848	7.26045e-47	1.65619e-43	95.6908
ZP1	1.68097	2.14251	6.52006	1.59324e-10	8.92476e-10	13.2616
MARCKSL1	1.68044	1.01894	15.8789	5.17584e-47	1.32825e-43	96.0253
LRFN1	1.6801	1.17293	15.8989	4.16314e-47	1.22099e-43	96.2405
ELFN2	1.67251	2.90644	7.22639	1.6659e-12	1.24186e-11	17.7078
RAB3B	1.67114	5.41786	8.74445	2.72947e-17	4.04593e-16	28.5021
FAM64A	1.66985	-1.77285	9.52749	5.10172e-20	1.16118e-18	34.6764
RAB17	1.66801	1.83935	14.5462	8.61439e-41	7.07413e-38	81.8678
C19orf51	1.66541	-0.577783	8.22128	1.4564e-15	1.67789e-14	24.5999
PPM1E	1.66463	3.19186	8.08441	3.99893e-15	4.29832e-14	23.6098
ERG	1.65952	1.62075	4.77282	2.3316e-06	7.47584e-06	3.99553
LOC100287718	1.6548	1.4011	8.62733	6.75451e-17	9.41412e-16	27.6125
RGS11	1.65371	2.63134	9.22247	6.17014e-19	1.17726e-17	32.2252
SLC24A5	1.65196	0.767419	9.73901	8.7622e-21	2.29449e-19	36.4096
BUB1B	1.648	-1.85903	10.2351	1.26894e-22	4.58651e-21	40.5786
KLHL35	1.64635	-0.102449	9.14801	1.12405e-18	2.0641e-17	31.6356
TBX10	1.63909	1.80813	5.30029	1.67656e-07	6.23208e-07	6.52195
HIST1H2BG	1.63699	3.19441	8.215	1.52589e-15	1.75597e-14	24.5542
ACCN3	1.63604	0.142793	8.04944	5.1654e-15	5.46346e-14	23.359
YJEFN3	1.63497	0.586343	7.48412	2.87599e-13	2.38081e-12	19.4243
CPLX3	1.63403	6.04991	5.23222	2.38571e-07	8.69495e-07	6.18243
SGEF	1.63145	2.88876	12.8924	2.04207e-33	5.98909e-31	65.0927
AGR3	1.62811	1.17591	4.57584	5.86762e-06	1.76968e-05	3.11441
MGAT5B	1.62675	-0.251803	7.15332	2.71696e-12	1.96474e-11	17.2301
EBF2	1.62541	0.759254	6.1847	1.21492e-09	6.02614e-09	11.2873
PYCR1	1.62224	2.10036	15.6398	7.01299e-46	1.19981e-42	93.4492
EZH2	1.6172	-1.52821	13.0734	3.34459e-34	1.12565e-31	66.8793
GJB1	1.60778	4.3744	8.87125	1.01324e-17	1.59768e-16	29.4753
TPX2	1.60773	-2.46095	9.22162	6.21302e-19	1.18295e-17	32.2184
CRISP3	1.60554	6.03692	2.83266	0.00478555	0.00892752	-3.14655
C9orf163	1.60024	0.488244	10.8417	5.93703e-25	3.13335e-23	45.8643
FAM189A1	1.5986	1.66545	7.54632	1.8687e-13	1.58465e-12	19.846
PLK1	1.59637	-2.45202	9.46103	8.82496e-20	1.93152e-18	34.1374
PKMYT1	1.59554	-1.8201	8.98698	4.06429e-18	6.8788e-17	30.3726
CYorf15B	1.59469	4.75175	9.62018	2.36522e-20	5.69261e-19	35.4326
DBNDD1	1.59461	0.535209	12.1262	3.71903e-30	5.57311e-28	57.6815
CDC45	1.59421	-2.224	7.93935	1.15008e-14	1.15628e-13	22.5748
PKIB	1.59417	1.6803	8.83043	1.39554e-17	2.15255e-16	29.1608
BICD1	1.59371	0.860717	8.9968	3.75955e-18	6.41593e-17	30.4492
PTP4A3	1.59245	1.24468	10.1363	2.98463e-22	1.00615e-20	39.7363
MAK	1.58825	1.17132	8.2863	8.97308e-16	1.07604e-14	25.0748
SPC25	1.5862	-2.18368	8.7537	2.54001e-17	3.77325e-16	28.5727
HES4	1.58479	1.14688	9.08062	1.92861e-18	3.41332e-17	31.1051
KLK12	1.58352	3.49729	4.20405	3.05999e-05	8.30753e-05	1.54544
CTHRC1	1.57685	-2.03978	7.81554	2.8006e-14	2.65695e-13	21.7033
C10orf95	1.57467	0.863536	11.2171	1.94688e-26	1.42137e-24	49.2336
NUDT8	1.57403	1.69281	7.16647	2.48866e-12	1.80474e-11	17.3158
VGF	1.57182	-0.364391	6.85296	1.94622e-11	1.24901e-10	15.3092
GPC2	1.57175	-0.796229	9.34268	2.32609e-19	4.7707e-18	33.1843
ZMYND10	1.57073	-0.174104	6.31168	5.6882e-10	2.95418e-09	12.0243
SLC22A10	1.56925	1.75878	5.83802	9.03776e-09	3.99538e-08	9.34195
AURKB	1.56514	-2.41287	8.26203	1.07549e-15	1.26969e-14	24.8972
GABRB3	1.56466	3.53251	7.05161	5.33243e-12	3.68354e-11	16.572
CAMKK2	1.56382	2.16273	11.5767	6.89754e-28	6.68731e-26	52.528
NOL4	1.56334	2.15923	5.47217	6.7633e-08	2.66201e-07	7.39688
PCDHGB1	1.56333	1.5405	6.18564	1.20813e-09	5.99684e-09	11.2927
PTCHD2	1.56233	1.69441	9.5391	4.6347e-20	1.06313e-18	34.7708
RPRML	1.55994	0.891556	6.20659	1.06692e-09	5.32423e-09	11.4134
PRAME	1.55806	-2.46844	4.4371	1.10192e-05	3.18984e-05	2.51444
TOX3	1.55526	1.49024	8.16824	2.15735e-15	2.42024e-14	24.2147
SPINK1	1.55419	-0.232616	3.33321	0.00091627	0.0019548	-1.63711
PBK	1.55077	-2.36824	7.55398	1.77172e-13	1.50864e-12	19.8981
NKX2-2	1.54969	0.203334	4.98025	8.51452e-07	2.89649e-06	4.96025
STEAP1	1.5485	4.34328	11.1993	2.29383e-26	1.64085e-24	49.0719
HIST3H2BB	1.5475	1.19268	9.13398	1.25813e-18	2.29187e-17	31.5249
CCNB2	1.54709	-1.34147	10.0651	5.50294e-22	1.78476e-20	39.1339
VAX2	1.54225	0.0480677	6.78595	2.99191e-11	1.86246e-10	14.8901
KLKP1	1.54048	5.98931	8.55893	1.14183e-16	1.5412e-15	27.0972
ULBP1	1.53953	-1.06045	8.3848	4.28499e-16	5.35755e-15	25.7997
SRMS	1.53935	1.81566	5.03408	6.51717e-07	2.2487e-06	5.21673
CPB1	1.53761	3.26148	4.14615	3.91541e-05	0.000104489	1.31227
BIK	1.53662	3.17306	13.057	3.94314e-34	1.26488e-31	66.7167
NEAT1	1.53553	1.14016	8.75764	2.46335e-17	3.66734e-16	28.6028
CELSR3	1.53533	-1.13996	7.17032	2.42559e-12	1.76399e-11	17.3409
RTN4RL2	1.5314	-0.21081	10.8105	7.86571e-25	4.01699e-23	45.587
CENPF	1.53013	-2.24207	8.63654	6.29217e-17	8.81161e-16	27.6821
SSTR1	1.52989	2.78175	5.92198	5.60794e-09	2.5511e-08	9.80408
TRIB1	1.52654	1.2738	9.22886	5.85981e-19	1.12013e-17	32.2759
CXCL11	1.52649	0.974814	6.72503	4.4099e-11	2.67618e-10	14.5121
DEPDC1B	1.52645	-2.09641	8.15779	2.33054e-15	2.60174e-14	24.139
FZD8	1.52604	0.630066	9.64056	1.996e-20	4.84945e-19	35.5995
TNN	1.52582	-0.943114	7.04464	5.58298e-12	3.84626e-11	16.5271
2019-03-11	1.52231	0.941103	5.45222	7.52442e-08	2.94353e-07	7.29402
FOXM1	1.52223	-2.25335	9.73984	8.7015e-21	2.28442e-19	36.4164
CAMK2N2	1.52205	0.090819	8.61426	7.46882e-17	1.03325e-15	27.5139
ARMC3	1.52078	-0.0551863	5.84184	8.84454e-09	3.91924e-08	9.36287
KRT20	1.52024	-0.432469	6.05433	2.61308e-09	1.24268e-08	10.5442
ADAM21	1.51983	0.792408	7.12966	3.18049e-12	2.27114e-11	17.0763
KCNH8	1.51891	1.51548	5.09541	4.79177e-07	1.68278e-06	5.51201
TTC36	1.51708	0.599161	7.43063	4.15767e-13	3.3698e-12	19.064
CCDC83	1.51684	1.43539	7.83913	2.36577e-14	2.26536e-13	21.8685
LOC644165	1.51574	0.554273	7.35962	6.75973e-13	5.32325e-12	18.589
TUBB3	1.51504	-1.48711	9.51667	5.57899e-20	1.2642e-18	34.5884
TMEM145	1.51431	-0.237985	6.94396	1.07949e-11	7.16285e-11	15.8839
ATG9B	1.51125	0.00851326	8.71644	3.39286e-17	4.96475e-16	28.2885
CLDN3	1.5109	4.52927	10.997	1.45687e-25	8.52126e-24	47.2492
LOC389332	1.508	1.94948	4.15156	3.82668e-05	0.000102294	1.33394
C16orf59	1.50485	-0.862715	10.6987	2.14184e-24	1.02499e-22	44.5997
FASN	1.50265	2.09651	9.58692	3.11831e-20	7.31646e-19	35.1606
TLCD1	1.50122	0.915794	12.1249	3.76493e-30	5.60102e-28	57.6694
FGFRL1	1.50043	1.06011	11.1091	5.24522e-26	3.50051e-24	48.2563
CDKN3	1.49896	-2.02776	8.52122	1.52305e-16	2.016e-15	26.8145
C4A	1.49794	0.495449	7.18609	2.18287e-12	1.60108e-11	17.4438
FAM111B	1.49652	-0.983314	8.18693	1.8789e-15	2.12527e-14	24.3502
SFRP4	1.49337	1.63162	6.41865	2.97228e-10	1.60553e-09	12.6551
LOC149134	1.48635	1.8573	7.37727	5.9924e-13	4.74996e-12	18.7067
FLJ12825	1.47982	-0.286924	8.64743	5.78551e-17	8.16333e-16	27.7645
OSTalpha	1.47979	0.977498	7.54189	1.92716e-13	1.6322e-12	19.8159
C9orf140	1.47812	1.04885	11.9385	2.25025e-29	2.98049e-27	55.9049
CPLX1	1.47719	0.462814	12.0104	1.13096e-29	1.56882e-27	56.5839
ZDHHC11	1.47611	0.724504	7.37519	6.07832e-13	4.81263e-12	18.6928
LRGUK	1.47414	0.325398	8.70236	3.78409e-17	5.4864e-16	28.1813
DLL3	1.47392	-1.08425	6.31645	5.52693e-10	2.8777e-09	12.0522
HS3ST4	1.47295	4.18988	6.06799	2.41315e-09	1.15267e-08	10.6214
NEIL3	1.47131	-2.40684	7.91651	1.35637e-14	1.34523e-13	22.4133
IL11	1.46959	-0.370175	9.13104	1.28812e-18	2.34028e-17	31.5017
MESP1	1.46651	4.20864	6.23622	8.94319e-10	4.51225e-09	11.5847
KLK3	1.46239	16.5455	9.47882	7.62304e-20	1.68462e-18	34.2814
P2RY11	1.46199	-0.053195	8.9565	5.17379e-18	8.5798e-17	30.1355
HIST1H2AE	1.45718	3.17665	7.77596	3.71402e-14	3.47059e-13	21.4269
LRRC26	1.45555	7.3466	7.32643	8.47283e-13	6.5591e-12	18.3682
LOC153328	1.45351	0.592612	5.91443	5.85529e-09	2.65656e-08	9.76227
TOP2A	1.45197	-2.31852	7.4264	4.28011e-13	3.46493e-12	19.0356
HIST2H3C	1.45173	1.18573	7.61794	1.13358e-13	9.88631e-13	20.3349
HIST1H1E	1.45053	1.46957	6.72023	4.54631e-11	2.75327e-10	14.4824
HIST1H3H	1.44824	1.31602	7.29835	1.02513e-12	7.85295e-12	18.1821
TSPAN1	1.44709	5.21768	9.80921	4.85437e-21	1.33772e-19	36.9908
NLRP8	1.44577	2.45744	6.49284	1.88498e-10	1.04506e-09	13.098
LOC440905	1.44238	3.45004	5.4862	6.27364e-08	2.47926e-07	7.46939
SLC26A6	1.44183	0.67881	13.3507	2.04277e-35	8.06502e-33	69.6404
ADM2	1.44079	2.34501	10.5665	6.9392e-24	3.01826e-22	43.4414
CENPN	1.43888	2.03939	7.98507	8.25671e-15	8.47127e-14	22.8995
COL9A2	1.43667	3.11859	5.415	9.17244e-08	3.54366e-07	7.10305
TMEM184A	1.42919	2.76473	12.8618	2.77061e-33	7.79187e-31	64.7914
KRTAP5-1	1.4278	-0.166306	7.85176	2.16096e-14	2.0848e-13	21.9572
HSF4	1.42466	1.32226	7.33013	8.26242e-13	6.40829e-12	18.3928
C15orf50	1.42272	1.53099	8.12345	3.00171e-15	3.28142e-14	23.891
PPP1R14B	1.4225	-0.340278	11.0938	6.03065e-26	3.93045e-24	48.1188
EFCAB4A	1.421	2.86975	9.38161	1.69271e-19	3.54245e-18	33.4968
IGFN1	1.41825	0.208939	5.76994	1.3252e-08	5.72764e-08	8.97157
TERT	1.41561	-1.04057	8.17765	2.01233e-15	2.2687e-14	24.2829
NKX3-1	1.41314	8.40985	9.30346	3.20097e-19	6.41757e-18	32.8704
RLTPR	1.41248	-0.645023	7.37982	5.88912e-13	4.67351e-12	18.7237
DGCR9	1.4123	-0.798009	7.82238	2.66702e-14	2.53843e-13	21.7511
SIX1	1.40989	3.30585	9.82057	4.41094e-21	1.22706e-19	37.085
RPGRIP1	1.40664	0.534604	8.98051	4.27803e-18	7.20492e-17	30.3223
ATOH1	1.40443	0.968839	4.80124	2.03542e-06	6.57857e-06	4.12547
SNHG3-RCC1	1.40366	0.714147	8.38215	4.37162e-16	5.46253e-15	25.78
APBA2	1.40108	0.434609	9.39058	1.57298e-19	3.30198e-18	33.569
NUP210	1.399	0.248295	13.2797	4.19101e-35	1.56439e-32	68.9306
NCAPH	1.39771	-2.25643	7.84204	2.31691e-14	2.22168e-13	21.8889
LINGO3	1.39721	0.622505	6.65829	6.72366e-11	3.98145e-10	14.1013
PABPC1L2B	1.39578	6.47854	4.47505	9.28956e-06	2.71789e-05	2.67685
SLC13A3	1.3919	3.17978	8.81496	1.5751e-17	2.4078e-16	29.042
SKA1	1.39138	-1.89157	8.87143	1.01182e-17	1.59667e-16	29.4766
RPL36A	1.38438	-0.42389	7.56807	1.60612e-13	1.37448e-12	19.9941
ZNF695	1.38132	-0.928601	8.56826	1.0631e-16	1.44158e-15	27.1674
COLEC12	1.38016	2.83597	9.42325	1.20357e-19	2.56587e-18	33.8322
ASPM	1.3799	-2.6114	7.09492	4.00516e-12	2.81403e-11	16.8513
GABRD	1.37858	-1.6678	6.47018	2.16728e-10	1.19351e-09	12.9623
DNASE1L2	1.37724	0.488247	7.26061	1.32301e-12	9.9675e-12	17.9329
SCNN1D	1.37604	0.339146	7.17692	2.32098e-12	1.6927e-11	17.3839
GRPR	1.37549	2.0877	4.73026	2.85405e-06	9.04224e-06	3.80226
HPX	1.37435	1.2653	8.42888	3.0718e-16	3.91217e-15	26.1262
FHIT	1.37372	0.629201	9.96072	1.34384e-21	4.09333e-20	38.2549
KIFC1	1.37245	-1.84046	9.07903	1.95339e-18	3.45418e-17	31.0925
LRRC7	1.37124	2.632	4.74602	2.64864e-06	8.42132e-06	3.87365
SLC10A4	1.3701	-0.275996	7.52634	2.14702e-13	1.81094e-12	19.7102
HIST1H4J	1.36847	1.36335	7.63251	1.02353e-13	8.99148e-13	20.4348
TMEM45B	1.36844	1.78453	5.57048	3.98036e-08	1.60765e-07	7.90855
TRPM2	1.36653	-0.657195	6.07826	2.27267e-09	1.08938e-08	10.6796
RAC3	1.36593	1.45979	10.6152	4.50795e-24	2.04301e-22	43.8664
RPL22L1	1.36566	0.5509	10.0388	6.89707e-22	2.1919e-20	38.9116
SP5	1.36513	2.70116	6.36473	4.12736e-10	2.18953e-09	12.336
PHF21B	1.36269	3.6501	7.66626	8.07391e-14	7.18186e-13	20.6669
CPT1B	1.36149	0.151543	7.99925	7.44814e-15	7.68393e-14	23.0004
C19orf23	1.35978	0.484698	11.1659	3.11677e-26	2.15446e-24	48.7696
KLB	1.35966	0.809514	6.50158	1.78606e-10	9.94337e-10	13.1505
C14orf39	1.35909	2.21025	7.94043	1.14113e-14	1.14784e-13	22.5825
CHTF18	1.35827	-0.512012	10.9817	1.6738e-25	9.67973e-24	47.1123
SLC4A4	1.35818	4.55935	6.09115	2.10765e-09	1.01525e-08	10.7527
TBC1D3G	1.35807	0.256946	3.35938	0.000835329	0.00179574	-1.55171
FAP	1.35666	-1.07744	6.67635	6.00069e-11	3.57188e-10	14.2121
TTK	1.35661	-1.33846	7.33917	7.76988e-13	6.06985e-12	18.4529
C1orf182	1.35484	0.342898	9.16734	9.62299e-19	1.78143e-17	31.7883
POU5F1B	1.35389	1.60283	9.60954	2.58416e-20	6.205e-19	35.3455
CNTNAP2	1.35306	4.2655	6.15012	1.49048e-09	7.30999e-09	11.0889
CRYBA2	1.35022	2.55749	6.33556	4.92466e-10	2.58246e-09	12.1643
CDCA5	1.34999	-1.87298	9.23296	5.66879e-19	1.08462e-17	32.3085
CBX2	1.34928	-1.32679	7.46302	3.32689e-13	2.73095e-12	19.2819
MSL3L2	1.34782	1.68412	13.4068	1.15573e-35	4.65239e-33	70.203
SAMD5	1.34639	1.89947	7.01007	7.00727e-12	4.76829e-11	16.3054
HSD17B3	1.34392	-0.111848	6.25996	7.76028e-10	3.96118e-09	11.7225
GJA3	1.34366	0.495851	4.87294	1.44033e-06	4.75097e-06	4.45647
CEP55	1.34357	-2.5582	7.7771	3.68404e-14	3.44571e-13	21.4349
CDKN2A	1.34282	-1.53328	7.72681	5.26487e-14	4.81031e-13	21.0854
CYP2J2	1.34272	1.10749	6.78557	2.99902e-11	1.86575e-10	14.8878
MAPK8IP2	1.34114	1.38514	8.90386	7.83941e-18	1.25835e-16	29.7273
ZP3	1.34075	0.660076	8.97853	4.34583e-18	7.29517e-17	30.3068
KCNC2	1.33228	5.14523	3.17625	0.0015756	0.00322149	-2.13589
MIOX	1.33225	-0.345711	7.09532	3.99478e-12	2.80769e-11	16.8538
BAIAP2L2	1.32991	-1.70964	4.35934	1.55743e-05	4.41387e-05	2.18569
LOC339674	1.3269	-0.842534	8.84076	1.28711e-17	1.9958e-16	29.2403
HCN2	1.32617	-0.31425	7.42206	4.40968e-13	3.5614e-12	19.0065
ELOVL2	1.32229	2.94635	5.67546	2.24019e-08	9.35728e-08	8.46388
NSUN5P1	1.322	0.437572	8.07321	4.34078e-15	4.64147e-14	23.5295
MSH5	1.31963	0.173406	11.19	2.49922e-26	1.7632e-24	48.9873
SPC24	1.31929	-1.76438	7.71003	5.92896e-14	5.37877e-13	20.9691
GALNT7	1.31686	2.40333	9.39906	1.46751e-19	3.08689e-18	33.6372
TRIP13	1.31493	-1.76134	9.23658	5.50529e-19	1.05629e-17	32.3373
C15orf21	1.31318	5.27406	5.05208	5.95656e-07	2.06743e-06	5.30307
DGCR5	1.31201	-0.841151	6.66767	6.33818e-11	3.76186e-10	14.1588
CHI3L1	1.31198	-2.70236	5.80683	1.07749e-08	4.71457e-08	9.17179
LOC647309	1.31104	2.87238	4.156	3.75533e-05	0.000100531	1.35173
PABPC1L	1.31053	-0.747608	6.60378	9.46541e-11	5.48321e-10	13.7683
DIO1	1.30889	0.0440534	4.48083	9.05021e-06	2.65278e-05	2.70169
SLC26A1	1.30638	0.296314	10.6025	5.04291e-24	2.2605e-22	43.7559
CCNA2	1.30562	-2.0748	8.71115	3.53473e-17	5.15584e-16	28.2483
HIST1H2BF	1.30451	1.81507	5.82813	9.55637e-09	4.20833e-08	9.28794
SLC25A27	1.30314	1.74727	7.92224	1.30138e-14	1.2957e-13	22.4538
SLC45A3	1.30299	7.29366	6.82304	2.35905e-11	1.4919e-10	15.1217
RAB26	1.30181	2.16963	8.28486	9.0703e-16	1.08516e-14	25.0642
GPR160	1.30119	2.56511	10.9102	3.19939e-25	1.73307e-23	46.4737
KIAA0101	1.30075	-1.65471	8.15361	2.40351e-15	2.67157e-14	24.1088
STIL	1.2992	-0.498944	10.8399	6.0372e-25	3.16183e-23	45.8478
EME2	1.29857	0.699992	6.59638	9.91305e-11	5.7312e-10	13.7234
NSUN5P2	1.29817	0.441167	8.11415	3.21438e-15	3.50271e-14	23.8239
TRIM58	1.29807	1.89232	5.59906	3.40689e-08	1.38771e-07	8.05879
MPP6	1.29581	0.434527	9.65592	1.75609e-20	4.32285e-19	35.7255
ROPN1	1.29465	0.809405	7.70629	6.08789e-14	5.51321e-13	20.9432
GMDS	1.29356	1.0209	10.3182	6.15885e-23	2.32857e-21	41.2905
SULT4A1	1.28955	-1.00315	4.34366	1.66895e-05	4.70459e-05	2.12004
HAO1	1.28834	1.12005	4.3579	1.56736e-05	4.44017e-05	2.17966
AGMAT	1.28826	-0.48051	6.73432	4.15733e-11	2.53414e-10	14.5696
MSI1	1.2861	2.60633	11.4169	3.06932e-27	2.64761e-25	51.0555
TMEM52	1.28551	1.21342	8.2487	1.18781e-15	1.39586e-14	24.7998
MGC87042	1.28543	2.59162	9.47962	7.57288e-20	1.67714e-18	34.2879
GPR98	1.28258	1.13495	8.08565	3.96253e-15	4.26366e-14	23.6188
SPAG5	1.2814	-1.99822	8.98288	4.1985e-18	7.0826e-17	30.3407
SNHG9	1.2812	1.29009	7.75057	4.4486e-14	4.12137e-13	21.2503
BUB1	1.2808	-2.42243	6.60845	9.19286e-11	5.33737e-10	13.7968
MGC29506	1.28023	1.1832	5.70396	1.91359e-08	8.08353e-08	8.61622
MYRIP	1.27805	2.67328	8.64894	5.71865e-17	8.0801e-16	27.776
MYBPC1	1.27554	7.82279	4.57947	5.77038e-06	1.74227e-05	3.13034
DCST2	1.27535	1.16921	7.11804	3.43598e-12	2.44085e-11	17.0009
RGS10	1.27077	1.66588	11.4853	1.62295e-27	1.48085e-25	51.684
C8ORFK29	1.27007	-0.640381	7.69028	6.81644e-14	6.12454e-13	20.8326
KLK4	1.26988	11.2928	7.14527	2.86676e-12	2.0658e-11	17.1777
SYCE1L	1.2695	2.10852	5.05812	5.77927e-07	2.00929e-06	5.33208
FOXD4	1.26907	0.32154	7.23537	1.5683e-12	1.17123e-11	17.7667
LRRC56	1.26895	1.4728	12.5244	7.75845e-32	1.75034e-29	61.5013
P2RX5	1.26606	0.0916679	9.05306	2.40309e-18	4.19162e-17	30.8889
NCRNA00093	1.26554	2.20939	8.11969	3.086e-15	3.36819e-14	23.8638
EPCAM	1.26502	2.3098	11.5422	9.53149e-28	8.89461e-26	52.209
CDCA8	1.26317	-1.83394	9.75235	7.83398e-21	2.0699e-19	36.5198
DIAPH3	1.26111	-2.56256	7.34343	7.54822e-13	5.91244e-12	18.4812
CCDC154	1.25983	1.34315	9.38044	1.7089e-19	3.56904e-18	33.4875
CELF5	1.25957	0.731002	5.66371	2.39015e-08	9.9412e-08	8.40125
LOC100128842	1.25915	-0.160322	8.13324	2.79295e-15	3.06792e-14	23.9616
IL1F5	1.25529	-0.613569	5.26604	2.00314e-07	7.36074e-07	6.35062
SPTBN2	1.25442	2.33778	12.5192	8.16066e-32	1.80149e-29	61.4514
PRDM12	1.25432	0.207859	8.27955	9.43754e-16	1.12516e-14	25.0253
KIF25	1.25408	0.393739	5.65299	2.53539e-08	1.05155e-07	8.34424
LOC338799	1.25379	0.954768	7.91344	1.38672e-14	1.37401e-13	22.3916
ZGLP1	1.25122	0.408976	6.98012	8.5259e-12	5.73327e-11	16.1141
PPYR1	1.24809	3.8983	3.68135	0.000254883	0.000596053	-0.448694
LOC100128788	1.24723	1.53274	11.1916	2.46146e-26	1.74254e-24	49.0023
CREB3L4	1.2471	3.83692	12.418	2.19735e-31	4.21603e-29	60.4736
ENTPD5	1.24601	2.88192	6.59452	1.00291e-10	5.79338e-10	13.712
HIST1H4H	1.24451	2.23565	6.74345	3.92287e-11	2.40193e-10	14.6261
GLOD5	1.24094	1.02996	8.87359	9.94744e-18	1.57093e-16	29.4933
LOC391322	1.23996	1.27336	4.04992	5.86015e-05	0.000152136	0.931486
PMEPA1	1.23743	3.33143	11.0097	1.29814e-25	7.70315e-24	47.3629
PCDHB2	1.23562	1.15933	5.8128	1.0419e-08	4.56568e-08	9.2043
THPO	1.23359	-0.0245346	6.71002	4.85016e-11	2.92177e-10	14.4194
FAM72B	1.23186	-2.0759	7.94918	1.0711e-14	1.0827e-13	22.6445
CLDN8	1.23107	6.50912	6.84568	2.03958e-11	1.30607e-10	15.2635
SHCBP1	1.22876	-2.5215	7.36824	6.37358e-13	5.03849e-12	18.6465
CYP2D7P1	1.22812	-0.554317	6.21946	9.88286e-10	4.96076e-09	11.4877
CECR2	1.22784	1.16429	6.49631	1.84516e-10	1.02382e-09	13.1188
CABP4	1.22777	2.23454	8.48027	2.08037e-16	2.71865e-15	26.5086
TUBB2A	1.22638	0.344581	7.56398	1.6526e-13	1.41366e-12	19.9662
KIF14	1.22589	-2.73773	6.55139	1.312e-10	7.45719e-10	13.4506
LFNG	1.22451	1.2284	7.79871	3.15821e-14	2.97558e-13	21.5856
SNX22	1.22405	0.524676	8.61577	7.38279e-17	1.02273e-15	27.5252
ALDH1A3	1.22403	5.20648	8.37862	4.48948e-16	5.59278e-15	25.754
HES6	1.22401	-1.22016	6.59658	9.90086e-11	5.72738e-10	13.7246
GALNTL6	1.22332	1.9958	5.52068	5.2118e-08	2.08033e-07	7.64832
ZYG11A	1.21973	2.34354	6.38152	3.72709e-10	1.99108e-09	12.4351
FLJ26850	1.21897	3.16454	3.50961	0.000485541	0.00108479	-1.04903
NKX2-1	1.21768	-0.670417	3.5771	0.000378072	0.000861467	-0.816375
LOC728875	1.21689	0.690235	7.88438	1.70973e-14	1.67705e-13	22.1865
SRCIN1	1.21455	0.137826	8.12046	3.06854e-15	3.35185e-14	23.8694
SLC10A5	1.21377	1.24424	7.85111	2.17113e-14	2.09362e-13	21.9526
SPDYA	1.21305	0.141796	9.30144	3.25405e-19	6.51128e-18	32.8542
ODF3L2	1.21293	0.376608	6.28	6.8822e-10	3.54025e-09	11.8392
APLN	1.21161	-0.328472	6.45099	2.43846e-10	1.3332e-09	12.8476
BARX1	1.20993	-1.34184	5.66857	2.32696e-08	9.68821e-08	8.42715
GAD1	1.2093	-0.121628	6.49238	1.89034e-10	1.04775e-09	13.0953
C7orf46	1.207	0.934004	9.34738	2.23852e-19	4.60029e-18	33.222
TK1	1.20661	-1.42828	8.01093	6.84097e-15	7.10395e-14	23.0837
ALDH3B2	1.20455	3.32285	5.25563	2.11409e-07	7.74211e-07	6.29874
PLA1A	1.20349	3.02864	4.95878	9.466e-07	3.20127e-06	4.85867
CDCA3	1.20293	-1.8233	7.95772	1.00687e-14	1.0223e-13	22.7051
CTU1	1.2028	0.126185	11.3828	4.21127e-27	3.48619e-25	50.7435
NCRNA00115	1.20055	0.971992	9.72685	9.70347e-21	2.52487e-19	36.3092
C1orf116	1.20032	4.74473	10.9283	2.71743e-25	1.4877e-23	46.6346
FAM13AOS	1.19999	0.63516	7.48347	2.88896e-13	2.38962e-12	19.42
PABPC1L2A	1.19966	4.70165	4.45345	1.02395e-05	2.97674e-05	2.58423
SHOX2	1.19874	-1.62681	6.17611	1.27829e-09	6.32368e-09	11.2379
OR2B6	1.19768	0.127454	7.34897	7.26861e-13	5.70867e-12	18.518
PCDHB8	1.19759	0.631534	4.77358	2.32315e-06	7.45222e-06	3.99901
C9orf169	1.19545	0.57276	7.3566	6.90014e-13	5.42758e-12	18.5689
PVT1	1.19519	0.357005	9.65554	1.76177e-20	4.33162e-19	35.7223
PRG4	1.1947	-1.11084	6.16886	1.33433e-09	6.58348e-09	11.1963
SYT7	1.19386	4.10881	9.74631	8.24162e-21	2.16924e-19	36.4699
OR13A1	1.19378	1.83366	6.60426	9.43668e-11	5.46965e-10	13.7713
CATSPERB	1.19369	1.0461	7.36443	6.54146e-13	5.15928e-12	18.621
SLC6A17	1.19256	-0.250895	5.01581	7.13797e-07	2.453e-06	5.12942
LENG9	1.19237	2.12129	9.98855	1.05989e-21	3.27704e-20	38.4886
C17orf96	1.19209	-0.105688	9.51377	5.71403e-20	1.29053e-18	34.5649
RNFT2	1.19191	-1.74274	7.31495	9.15984e-13	7.0537e-12	18.2921
TPRN	1.19064	0.559228	11.2168	1.95239e-26	1.42137e-24	49.2308
GPRIN1	1.19007	-2.08732	9.11926	1.41568e-18	2.55619e-17	31.4089
TM4SF19	1.18963	-1.02838	6.20724	1.06276e-09	5.30478e-09	11.4172
SLC23A3	1.18947	-0.369029	7.08836	4.18309e-12	2.93002e-11	16.8089
PLAC8L1	1.1881	0.200442	7.77875	3.64091e-14	3.40693e-13	21.4464
MLF1IP	1.18809	-1.08326	8.34664	5.71008e-16	7.02384e-15	25.5181
PDE3B	1.18744	2.47617	7.82667	2.58637e-14	2.46624e-13	21.7812
C8orf77	1.18512	1.23883	6.52953	1.50257e-10	8.4607e-10	13.3186
NPW	1.18502	-0.947081	6.33931	4.81427e-10	2.52845e-09	12.1864
LOC100133612	1.18258	0.935865	9.8692	2.92397e-21	8.39567e-20	37.4897
MB	1.18038	4.61341	5.89385	6.5843e-09	2.96438e-08	9.64862
GPR37	1.17933	0.638434	7.05129	5.34362e-12	3.69003e-11	16.5699
MBOAT2	1.17927	1.92969	8.18411	1.9184e-15	2.16876e-14	24.3298
OR52R1	1.17922	1.28875	6.91091	1.33813e-11	8.77976e-11	15.6744
HOMER2	1.17826	3.94412	9.69494	1.26759e-20	3.22075e-19	36.0462
ADPRHL1	1.17751	1.30689	7.10788	3.67552e-12	2.59486e-11	16.9351
KIFC2	1.17601	0.102229	7.10973	3.63079e-12	2.56681e-11	16.9471
STEAP4	1.17426	4.83259	6.28364	6.73327e-10	3.46886e-09	11.8604
PNPLA7	1.1739	3.51892	10.6336	3.82541e-24	1.75695e-22	44.0282
GLDC	1.17357	-1.23756	3.19611	0.0014729	0.00302749	-2.07405
SLC12A8	1.17164	0.804251	11.8034	8.1332e-29	9.5414e-27	54.6371
POPDC3	1.17164	0.863422	4.17337	3.48818e-05	9.38933e-05	1.42152
KCNN2	1.17098	4.56269	5.53486	4.82766e-08	1.93201e-07	7.72222
KLHL17	1.1709	0.0757512	11.0068	1.33313e-25	7.84217e-24	47.3367
ADRA2A	1.16938	1.17054	6.09927	2.00979e-09	9.71077e-09	10.7988
LRIG1	1.16922	1.95283	11.3084	8.39466e-27	6.50349e-25	50.0632
SOX8	1.16797	0.483255	7.68514	7.06826e-14	6.34228e-13	20.7971
CHDH	1.16637	1.87236	8.83498	1.34669e-17	2.0819e-16	29.1958
GDPD1	1.1661	1.13483	7.236	1.56169e-12	1.16672e-11	17.7709
ANO7	1.16555	5.91431	4.62976	4.57278e-06	1.40706e-05	3.35217
C6orf26	1.16484	-0.110427	6.82805	2.2844e-11	1.44883e-10	15.153
?|90288	1.16393	3.18359	8.42534	3.15515e-16	4.01583e-15	26.0999
C19orf46	1.16174	3.80882	11.3137	7.9906e-27	6.26133e-25	50.1118
SERINC4	1.1609	0.827505	7.70243	6.25598e-14	5.64799e-13	20.9166
HIST2H2AA3	1.15983	2.85236	7.14938	2.7893e-12	2.01352e-11	17.2045
UOX	1.15888	0.558329	7.81544	2.80275e-14	2.65776e-13	21.7025
MIR17HG	1.15809	-0.557794	6.48892	1.93115e-10	1.06893e-09	13.0745
CCL11	1.15784	-0.192905	6.49212	1.89346e-10	1.04891e-09	13.0937
ZNF30	1.15772	1.12807	9.23994	5.35749e-19	1.02986e-17	32.364
SH3RF1	1.1557	1.80779	8.23618	1.30378e-15	1.51652e-14	24.7084
TP53INP1	1.15457	1.60175	10.1802	2.04212e-22	7.06994e-21	40.11
FOXS1	1.15374	-0.287187	6.83048	2.24909e-11	1.42997e-10	15.1682
C19orf18	1.15362	1.38628	7.38561	5.66036e-13	4.50765e-12	18.7624
KRT2	1.15323	1.11112	6.38422	3.66647e-10	1.95971e-09	12.4511
KLK14	1.15227	1.81265	3.70447	0.000233243	0.000548823	-0.365797
SPOCK1	1.15007	4.287	6.72459	4.42217e-11	2.68283e-10	14.5094
MLPH	1.14997	4.39125	10.8401	6.02402e-25	3.16183e-23	45.8499
GGCT	1.14995	0.42084	10.451	1.92479e-23	7.76345e-22	42.4362
GRIN3A	1.14908	2.28294	3.45212	0.000598995	0.00131528	-1.2439
CXADRP2	1.14877	1.7375	3.33156	0.000921626	0.001965	-1.64249
APOC2	1.14764	-2.18588	5.55988	4.21608e-08	1.69884e-07	7.85299
ITGAX	1.14707	-1.17049	8.96788	4.72819e-18	7.90471e-17	30.224
GSDMA	1.14604	-1.50748	7.76149	4.11651e-14	3.82407e-13	21.3262
CXCL10	1.14544	-0.33257	5.3445	1.33053e-07	5.02404e-07	6.74459
C18orf45	1.1454	0.0534403	11.8231	6.75219e-29	8.05944e-27	54.8207
YPEL1	1.14514	0.741463	13.2242	7.33753e-35	2.59723e-32	68.3775
C5orf38	1.14438	2.76602	8.23736	1.29233e-15	1.50491e-14	24.7171
SLC25A22	1.14409	0.418908	12.9027	1.84372e-33	5.48573e-31	65.1936
FAM72D	1.14354	-2.19769	7.20334	1.94463e-12	1.43764e-11	17.5567
PCDHB9	1.1432	0.0837103	5.96706	4.3304e-09	2.00007e-08	10.0546
CBLC	1.14222	2.74472	6.57124	1.1596e-10	6.64431e-10	13.5707
CDK5R1	1.14214	-1.12757	9.36998	1.86154e-19	3.86606e-18	33.4033
E2F5	1.14128	0.253881	10.3537	4.51794e-23	1.73047e-21	41.5957
PRSS8	1.14067	3.30349	9.40123	1.44166e-19	3.04812e-18	33.6547
CBS	1.14004	2.05685	7.70446	6.16717e-14	5.57762e-13	20.9306
ATOH7	1.14002	-0.227466	8.08186	4.07426e-15	4.377e-14	23.5915
SLC44A4	1.13936	6.13781	10.7337	1.56618e-24	7.82329e-23	44.9082
LST-3TM12	1.13731	0.673869	5.66462	2.37818e-08	9.89543e-08	8.40611
NUF2	1.13656	-2.68828	6.02162	3.16004e-09	1.48559e-08	10.36
BAIAP3	1.13611	1.94533	9.57734	3.37643e-20	7.895e-19	35.0824
C9orf152	1.13554	5.54268	10.3677	3.99638e-23	1.54509e-21	41.7165
PCDHA2	1.13421	0.380915	4.40641	1.26394e-05	3.62462e-05	2.38404
E2F2	1.1339	-2.18078	7.25235	1.39887e-12	1.05082e-11	17.8784
CXCL14	1.1337	-0.4557	4.34951	1.62647e-05	4.59304e-05	2.14452
THEG	1.13221	1.61274	6.37748	3.81977e-10	2.03847e-09	12.4112
CAMK2B	1.13216	3.20156	6.5431	1.38125e-10	7.82695e-10	13.4005
NETO1	1.132	-1.03009	3.91548	0.000101563	0.000253784	0.413625
PTTG1	1.13191	-2.39879	6.53369	1.46429e-10	8.26101e-10	13.3437
SOX14	1.13147	2.73381	3.42212	0.000667581	0.00145679	-1.34435
IRF7	1.13139	0.209909	9.89102	2.43033e-21	7.05723e-20	37.6717
SNHG10	1.12993	0.224476	8.81511	1.57337e-17	2.40695e-16	29.043
NPIPL3	1.12967	-0.433915	6.46702	2.20987e-10	1.21388e-09	12.9433
KIAA1324	1.12963	4.86417	5.32464	1.47646e-07	5.53438e-07	6.64434
SAMD10	1.12916	0.751736	13.0617	3.76133e-34	1.22571e-31	66.7634
CCDC64	1.12641	0.0298275	9.7319	9.30124e-21	2.42328e-19	36.3508
ANKRD19	1.12529	0.298054	7.17455	2.35789e-12	1.71841e-11	17.3685
TRAF4	1.12456	0.373032	13.0654	3.62555e-34	1.20053e-31	66.7997
SLC25A10	1.12374	1.15334	11.062	8.06261e-26	5.0465e-24	47.8325
CHKB-CPT1B	1.12287	-0.107763	7.05906	5.07665e-12	3.51975e-11	16.6199
TBL1Y	1.12166	4.5058	6.59673	9.89158e-11	5.72362e-10	13.7255
PRR22	1.12097	0.510318	7.86746	1.93076e-14	1.88142e-13	22.0675
TNFRSF18	1.12062	-0.350104	6.05001	2.6796e-09	1.27255e-08	10.5199
ULK3	1.11993	0.469763	14.9864	8.02907e-43	8.82105e-40	86.4882
BGN	1.11823	-0.277219	8.02176	6.32216e-15	6.61539e-14	23.161
TM7SF2	1.11772	2.42858	9.5826	3.23218e-20	7.56632e-19	35.1253
PLA2G2D	1.11745	-0.261803	4.25086	2.50183e-05	6.88084e-05	1.73614
HLA-DMB	1.11717	-0.0822465	4.99277	8.00284e-07	2.73193e-06	5.0197
UGT1A1	1.11616	-0.2881	3.33408	0.000913462	0.00194921	-1.63428
TTR	1.11597	1.8124	3.66302	0.000273364	0.000636299	-0.514057
PLEKHN1	1.11587	1.00349	7.91805	1.34139e-14	1.33101e-13	22.4241
QRICH2	1.11577	1.02769	10.066	5.46394e-22	1.77492e-20	39.1409
CHRNA2	1.11566	9.28313	4.48937	8.70726e-06	2.5603e-05	2.73845
STRC	1.1156	0.706988	6.74774	3.81736e-11	2.34552e-10	14.6527
HIST1H2BC	1.11543	2.37272	5.44791	7.69937e-08	3.0051e-07	7.27185
NR2E1	1.11527	-0.81651	4.9576	9.52126e-07	3.21817e-06	4.85309
CSPG5	1.11333	-0.0507952	7.09755	3.93604e-12	2.76926e-11	16.8683
BOP1	1.11278	-0.221537	7.7321	5.07125e-14	4.65781e-13	21.1221
SNORA8	1.11261	-0.425728	10.332	5.46234e-23	2.06904e-21	41.4087
ANKRD30A	1.11154	0.142634	3.72324	0.000216951	0.000512661	-0.298097
TMEFF2	1.11109	9.01756	3.52345	0.000461408	0.00103403	-1.00167
REPS2	1.11079	2.70006	7.98184	8.45277e-15	8.65513e-14	22.8765
KIAA1984	1.10942	2.67774	7.73967	4.80626e-14	4.42676e-13	21.1746
RELL2	1.10925	0.158482	8.96565	4.81241e-18	8.01288e-17	30.2066
KIAA1244	1.10921	3.44066	5.44897	7.65606e-08	2.99076e-07	7.27729
SNORA39	1.10863	-0.467601	7.67328	7.68445e-14	6.85622e-13	20.7153
KCNK12	1.10837	0.062346	5.62647	2.93267e-08	1.20729e-07	8.20358
BCAM	1.10791	2.87621	9.3269	2.64519e-19	5.36617e-18	33.0579
ISG15	1.10725	-0.719247	4.94423	1.01685e-06	3.42276e-06	4.79004
IRX2	1.10702	2.58793	9.11532	1.46115e-18	2.63366e-17	31.3779
TRIB3	1.10699	0.435538	10.1354	3.00647e-22	1.01185e-20	39.7291
TTLL6	1.10528	0.74681	8.03548	5.71996e-15	6.02827e-14	23.2591
MYO1G	1.10363	-0.0566623	6.79349	2.85105e-11	1.7818e-10	14.9371
?|155060	1.10337	0.310876	8.43293	2.97918e-16	3.80365e-15	26.1562
FAM57B	1.10291	-0.666938	5.51474	5.38144e-08	2.14484e-07	7.61741
SLC27A2	1.10147	1.76952	8.07525	4.27657e-15	4.57997e-14	23.5441
C7orf4	1.10131	0.748687	6.88601	1.57232e-11	1.02216e-10	15.5172
STEAP2	1.10039	5.39421	8.57599	1.00196e-16	1.36317e-15	27.2255
ERCC6L	1.09995	-1.35272	7.99402	7.73691e-15	7.95387e-14	22.9632
TPO	1.0992	0.623373	5.29784	1.6981e-07	6.303e-07	6.50966
ESPL1	1.09897	-2.67451	6.17263	1.30494e-09	6.4493e-09	11.2179
TMTC4	1.09878	1.11288	9.86301	3.08126e-21	8.82262e-20	37.4381
STK32C	1.09876	0.0926631	10.4945	1.31134e-23	5.41688e-22	42.8143
RPL13AP6	1.09844	1.00542	7.6608	8.39014e-14	7.44702e-13	20.6293
LOC100131434	1.0979	0.731644	5.60873	3.23159e-08	1.32081e-07	8.10982
EMID2	1.09752	3.56043	5.31818	1.52712e-07	5.71351e-07	6.61185
EXO1	1.09741	-2.46073	5.83662	9.10954e-09	4.02191e-08	9.33429
MOSC1	1.09738	3.04957	10.1311	3.12083e-22	1.04691e-20	39.6924
ACRV1	1.09689	0.836647	5.55135	4.41573e-08	1.77616e-07	7.80832
RIMKLA	1.09672	1.24251	9.68186	1.41418e-20	3.55798e-19	35.9386
ELL3	1.09652	1.28687	10.0454	6.51949e-22	2.08807e-20	38.967
C20orf103	1.09632	0.531111	4.64134	4.33288e-06	1.33987e-05	3.40359
POLN	1.09601	2.03683	8.14521	2.55715e-15	2.83315e-14	24.0481
TBC1D3H	1.09551	0.22362	6.44298	2.56116e-10	1.39471e-09	12.7999
LOC100272228	1.09426	0.200103	5.94795	4.83298e-09	2.21872e-08	9.94817
ZNF692	1.09338	0.66512	9.14581	1.14415e-18	2.09726e-17	31.6182
PLXNB3	1.09308	2.22113	10.2243	1.39445e-22	5.0049e-21	40.4857
DUS1L	1.09213	0.992999	11.0789	6.91197e-26	4.43446e-24	47.9843
HIST1H4D	1.09209	0.874242	6.97075	9.06463e-12	6.06376e-11	16.0543
SNHG12	1.09138	-0.594575	7.32211	8.72534e-13	6.73933e-12	18.3395
ASF1B	1.0911	-1.96182	7.10656	3.70778e-12	2.61583e-11	16.9266
TTYH3	1.09067	-0.626623	12.1332	3.47678e-30	5.32674e-28	57.7479
RAB19	1.09006	1.26792	6.58281	1.07895e-10	6.21344e-10	13.6409
LHX6	1.08996	0.456076	9.70974	1.11989e-20	2.87638e-19	36.1681
TRIM49L	1.08896	1.48386	3.75555	0.000191399	0.000457282	-0.180853
MXD3	1.08809	-0.580279	9.00571	3.50271e-18	6.01259e-17	30.5187
FBXL8	1.08808	1.8819	7.90479	1.47604e-14	1.45828e-13	22.3304
RPL39	1.08762	0.221438	6.80388	2.6675e-11	1.67371e-10	15.0019
KCNU1	1.08754	1.27195	5.60747	3.25394e-08	1.32863e-07	8.10316
2019-09-12	1.08707	0.680218	5.99369	3.7141e-09	1.73218e-08	10.2034
CRLF1	1.08653	-0.632643	4.62536	4.66716e-06	1.4346e-05	3.33268
SEC31B	1.08555	0.167796	6.10347	1.961e-09	9.4929e-09	10.8227
LPPR1	1.08505	0.323144	3.75703	0.000190302	0.000454873	-0.175473
CCDC40	1.08494	1.02412	10.682	2.48543e-24	1.17571e-22	44.4531
NME1	1.08472	-0.306543	10.7231	1.72249e-24	8.52116e-23	44.8145
NTM	1.08382	-1.33067	4.8559	1.56433e-06	5.13769e-06	4.37739
ESRP2	1.0827	1.27084	12.3984	2.65995e-31	5.05636e-29	60.285
SLC25A45	1.08252	1.02218	10.7173	1.81362e-24	8.88628e-23	44.7637
LASS4	1.08161	2.29906	11.4108	3.24621e-27	2.78848e-25	51.0002
HIST1H3D	1.08151	2.09425	6.04734	2.72157e-09	1.29069e-08	10.5048
NCRNA00107	1.08072	0.502656	6.78727	2.96661e-11	1.84952e-10	14.8984
CCDC110	1.08015	2.0934	8.43933	2.83823e-16	3.63499e-15	26.2038
TM7SF4	1.07964	-0.915258	6.2552	7.9845e-10	4.06552e-09	11.6949
2019-09-03	1.07921	0.192001	5.9957	3.67144e-09	1.71345e-08	10.2146
HEY2	1.07909	-0.492213	6.27432	7.12054e-10	3.6537e-09	11.8061
RTN1	1.079	2.3235	6.63037	8.01293e-11	4.69747e-10	13.9305
PKP3	1.07744	2.39107	12.3513	4.20838e-31	7.51288e-29	59.8322
MANEAL	1.07484	0.716967	9.3345	2.48642e-19	5.07418e-18	33.1187
HIST4H4	1.07352	2.06148	6.22106	9.78902e-10	4.91606e-09	11.497
SHC2	1.07344	2.35095	8.81657	1.55549e-17	2.38138e-16	29.0543
TDRD6	1.07328	2.12367	6.55927	1.24928e-10	7.11844e-10	13.4982
SLC17A4	1.073	-0.316751	3.51114	0.000482816	0.00107941	-1.04381
ADRB2	1.07273	3.12916	8.39374	4.00571e-16	5.02672e-15	25.8658
KAT2A	1.0719	0.0559539	11.8408	5.7032e-29	6.96944e-27	54.9873
HOXC13	1.07189	-1.84058	4.85789	1.54931e-06	5.08998e-06	4.38663
THSD1P1	1.07148	1.02641	7.3554	6.95679e-13	5.46795e-12	18.5609
SERHL	1.07141	2.32848	5.67681	2.22354e-08	9.2953e-08	8.47109
DNASE1	1.07024	1.27345	10.1575	2.48525e-22	8.50371e-21	39.9166
MFSD3	1.06897	1.19382	9.03199	2.84231e-18	4.91183e-17	30.724
UHRF1	1.06845	-2.40363	6.34951	4.52612e-10	2.39057e-09	12.2463
PRC1	1.06844	-1.63915	8.72818	3.09724e-17	4.56143e-16	28.378
CTLA4	1.06836	-0.558453	5.90179	6.2932e-09	2.84267e-08	9.69241
NME1-NME2	1.06835	0.26759	7.93286	1.20529e-14	1.20706e-13	22.5289
QSOX2	1.06642	-0.0925535	15.2037	7.82191e-44	1.14703e-40	88.7897
WDR62	1.06568	-2.08702	6.34534	4.64206e-10	2.44676e-09	12.2218
PPEF1	1.06539	-0.0425106	5.89112	6.68754e-09	3.00624e-08	9.63355
HSH2D	1.06533	1.78794	9.10287	1.61428e-18	2.88687e-17	31.2799
BRP44	1.06451	1.78984	9.969	1.25228e-21	3.84294e-20	38.3244
CDC25A	1.06426	-0.635761	8.47187	2.21753e-16	2.88503e-15	26.4459
NFE2L3	1.06356	-1.23775	7.6243	1.0842e-13	9.47986e-13	20.3785
C9orf173	1.06167	0.142443	6.68447	5.70061e-11	3.4061e-10	14.2621
DNAH14	1.06094	0.499126	10.5927	5.50267e-24	2.44524e-22	43.6699
C9orf117	1.06074	-0.201833	6.987	8.15089e-12	5.4991e-11	16.1579
RFX6	1.06043	2.58304	3.73487	0.000207408	0.000492607	-0.256025
FAAH	1.06031	3.13327	9.4314	1.12577e-19	2.4252e-18	33.8979
FAM71F2	1.06019	-0.183742	6.90027	1.43364e-11	9.37047e-11	15.6072
OLIG1	1.05962	-0.834955	4.56873	6.06273e-06	1.8221e-05	3.08323
KLF16	1.05818	-0.329321	10.6887	2.34187e-24	1.11551e-22	44.5117
C9orf122	1.05691	2.06349	8.70539	3.69638e-17	5.3706e-16	28.2044
NOP16	1.05681	-0.220056	10.6256	4.10642e-24	1.87344e-22	43.9583
LOC286467	1.05575	-1.11744	4.49336	8.55134e-06	2.51734e-05	2.75565
ADAM21P1	1.05514	0.438348	6.38436	3.66339e-10	1.95909e-09	12.4519
C2orf79	1.05499	0.992372	10.7169	1.82056e-24	8.89909e-23	44.7599
LOC100286793	1.05408	0.787519	11.613	4.90624e-28	4.88957e-26	52.8641
CREB3L1	1.05369	4.02728	8.53388	1.38285e-16	1.8483e-15	26.9093
RAD54L	1.05366	-2.06618	6.40833	3.16555e-10	1.7053e-09	12.5939
ARX	1.05317	2.64995	3.67298	0.00026317	0.000613963	-0.478575
SOX4	1.0527	-0.267924	9.65799	1.726e-20	4.25388e-19	35.7425
RAET1K	1.05134	-0.238255	7.33975	7.7396e-13	6.0531e-12	18.4567
LILRB4	1.05114	-1.27593	7.65907	8.49286e-14	7.53168e-13	20.6174
FAM83H	1.05044	0.557446	11.1271	4.44677e-26	3.00303e-24	48.4192
BEAN	1.05009	-0.374707	6.80412	2.66345e-11	1.67168e-10	15.0034
FOXH1	1.04963	-0.153989	6.53355	1.4656e-10	8.26615e-10	13.3428
LRRIQ1	1.04685	2.51156	5.75594	1.43305e-08	6.16268e-08	8.89587
CCNL2	1.04663	0.0120358	8.31665	7.15055e-16	8.69673e-15	25.2974
C5orf49	1.04655	2.69534	8.45775	2.46833e-16	3.19513e-15	26.3408
RPS2	1.04641	0.613193	10.3166	6.24686e-23	2.3575e-21	41.2765
C5orf30	1.04553	0.652473	6.82834	2.28016e-11	1.44704e-10	15.1548
SMS	1.04502	1.87615	5.89363	6.59267e-09	2.96685e-08	9.64739
HIST1H2BO	1.04499	-0.197033	6.66944	6.26778e-11	3.72331e-10	14.1697
CHRNA5	1.04387	0.997456	5.94941	4.79253e-09	2.20113e-08	9.95631
ACPT	1.0433	1.22283	6.98462	8.27897e-12	5.58002e-11	16.1427
NCRNA00176	1.04314	-1.14095	6.61527	8.80857e-11	5.13458e-10	13.8384
HIST1H2BK	1.0423	1.51669	8.6056	7.98324e-17	1.10145e-15	27.4485
NCRNA00095	1.04154	0.508863	7.73113	5.10651e-14	4.6823e-13	21.1153
H2AFJ	1.04089	2.98788	6.93732	1.12716e-11	7.45509e-11	15.8418
RAB3D	1.04085	2.1279	12.876	2.40389e-33	6.85444e-31	64.9316
C17orf55	1.04038	-1.07345	4.58283	5.68195e-06	1.71772e-05	3.14506
WBSCR26	1.04014	0.244675	5.18634	3.01962e-07	1.08874e-06	5.95579
RDM1	1.03957	-1.42426	5.89874	6.40349e-09	2.88931e-08	9.67559
CENPE	1.03821	-1.53224	6.8477	2.01325e-11	1.29001e-10	15.2762
RABEP2	1.03619	1.95311	9.7102	1.11557e-20	2.87362e-19	36.1719
LOC441204	1.03606	0.330096	6.50188	1.78279e-10	9.93234e-10	13.1522
SNHG8	1.03532	1.63935	9.07104	2.08208e-18	3.65968e-17	31.0298
ICA1	1.03496	1.94372	12.7435	8.95936e-33	2.38877e-30	63.6326
RHPN2	1.03492	2.38816	8.2906	8.68969e-16	1.04449e-14	25.1063
LOC400696	1.03413	0.784436	4.73089	2.84567e-06	9.01847e-06	3.80507
FOXJ1	1.03331	-0.0275149	3.25056	0.00122224	0.0025511	-1.90263
B3GNT4	1.03257	-0.899948	6.62859	8.1032e-11	4.74768e-10	13.9196
KIF2C	1.03243	-2.42937	6.54594	1.35717e-10	7.69901e-10	13.4176
PCDHB16	1.03163	0.438685	4.83434	1.73601e-06	5.6626e-06	4.27771
SYP	1.03121	0.316832	6.00839	3.41166e-09	1.59829e-08	10.2857
GAS5	1.03099	0.711423	8.24885	1.18644e-15	1.39505e-14	24.8009
LOC100132215	1.02944	0.0499523	6.45859	2.32735e-10	1.27517e-09	12.893
MMP11	1.02856	-1.94299	5.649	2.59163e-08	1.07314e-07	8.32304
ZNF350	1.02843	2.76512	9.66969	1.56544e-20	3.89557e-19	35.8386
MRPL41	1.02777	1.27632	8.40418	3.70222e-16	4.66298e-15	25.9431
TARBP1	1.02571	0.122554	10.9185	2.9695e-25	1.61708e-23	46.5472
TSPAN10	1.02556	0.592507	4.87055	1.45714e-06	4.80179e-06	4.44535
SLC35F3	1.02545	1.48223	6.15608	1.43901e-09	7.07107e-09	11.123
CXCL9	1.02301	-0.510216	4.34577	1.65352e-05	4.66429e-05	2.12886
B3GALT6	1.02269	0.455346	11.8223	6.79871e-29	8.06806e-27	54.8139
CRYM	1.02261	4.41845	4.99609	7.87221e-07	2.69002e-06	5.03549
DYTN	1.02229	0.917062	4.11707	4.42658e-05	0.000117171	1.19631
RNF138P1	1.02225	2.03421	6.21312	1.02627e-09	5.1376e-09	11.4511
CHRD	1.0222	0.910748	6.26106	7.70946e-10	3.93621e-09	11.7289
SRM	1.02193	0.0644557	10.561	7.28981e-24	3.15738e-22	43.3928
RSPH10B2	1.02186	-0.180427	7.5254	2.16109e-13	1.82132e-12	19.7038
C16orf13	1.02157	0.391218	8.8027	1.73352e-17	2.63623e-16	28.9479
BIRC7	1.02064	-1.865	6.25568	7.96177e-10	4.05696e-09	11.6976
MCCC2	1.0201	1.87716	5.50776	5.58732e-08	2.22259e-07	7.58118
REG4	1.01948	3.5337	3.27076	0.00113978	0.00239113	-1.83834
DNAJC5B	1.01879	-0.915452	6.53433	1.45852e-10	8.23751e-10	13.3476
RAMP1	1.01878	3.46233	5.62363	2.97874e-08	1.22479e-07	8.18853
C2CD4D	1.01758	1.49201	7.58028	1.47505e-13	1.26972e-12	20.0774
PCDHGA1	1.01748	0.439496	4.85522	1.5695e-06	5.15385e-06	4.37423
SLC9A3	1.01731	-0.417997	3.58161	0.000371758	0.000847927	-0.800695
C6orf124	1.01671	2.34387	7.88464	1.70644e-14	1.67543e-13	22.1884
ZNF467	1.01649	0.375886	6.61765	8.67805e-11	5.06281e-10	13.8529
CRYGS	1.01575	-0.713939	6.14274	1.55679e-09	7.60793e-09	11.0466
CYP2D6	1.01573	-0.718222	5.4809	6.45446e-08	2.54827e-07	7.44197
SAC3D1	1.01573	-0.0709354	9.41935	1.24275e-19	2.6439e-18	33.8007
NPFF	1.01572	0.150803	5.34573	1.32196e-07	4.99628e-07	6.75081
C6orf201	1.01566	0.40876	7.98093	8.50866e-15	8.70801e-14	22.87
NAALADL2	1.01461	2.95375	6.25769	7.86649e-10	4.00941e-09	11.7093
TMEM120B	1.01445	0.286991	13.5007	4.44366e-36	1.90059e-33	71.1471
SLC22A11	1.01342	-0.380461	5.81566	1.02525e-08	4.49944e-08	9.21989
CDK1	1.01336	-1.88165	5.85373	8.26901e-09	3.68249e-08	9.42801
ZNF697	1.01306	1.58213	8.67888	4.5383e-17	6.50637e-16	28.0029
TEKT4	1.01291	0.615167	5.58745	3.62947e-08	1.47288e-07	7.99767
HIST1H2BN	1.01255	0.738932	7.89445	1.59016e-14	1.56876e-13	22.2575
PTPRR	1.01232	-1.23347	3.81112	0.000153961	0.000373531	0.0230491
SLC12A5	1.01202	-1.15486	6.7236	4.45006e-11	2.69896e-10	14.5033
2019-09-05	1.012	0.475721	9.22206	6.19062e-19	1.18007e-17	32.2219
MYO1H	1.01191	0.327793	5.67165	2.28781e-08	9.54259e-08	8.44355
C1orf113	1.01168	0.103293	8.50452	1.72987e-16	2.27801e-15	26.6896
C17orf28	1.01116	3.15113	12.4828	1.1658e-31	2.41757e-29	61.0993
SLC4A5	1.01113	-0.0061743	11.8342	6.0736e-29	7.37817e-27	54.9252
GOLGA8B	1.01044	-0.155594	4.87244	1.4438e-06	4.76136e-06	4.45416
WNT10B	1.01038	0.108071	6.60337	9.48965e-11	5.4957e-10	13.7659
WFIKKN1	1.01014	0.563656	6.02394	3.1178e-09	1.46751e-08	10.373
C15orf48	1.00933	1.53303	3.15696	0.00168163	0.0034243	-2.19559
DSC2	1.00888	1.49061	6.95408	1.01063e-11	6.72549e-11	15.9482
ANXA10	1.00879	-0.643011	5.35208	1.27865e-07	4.84508e-07	6.7829
TPD52	1.00868	2.10455	9.18166	8.57567e-19	1.60637e-17	31.9016
PTPRN2	1.0078	3.52394	5.95164	4.73155e-09	2.17556e-08	9.96872
C20orf134	1.00764	2.05642	4.73548	2.78441e-06	8.83522e-06	3.82587
ANKRD13B	1.00748	-0.419973	7.87656	1.80861e-14	1.76897e-13	22.1315
ADAT2	1.00662	-0.135515	9.54726	4.33205e-20	9.9817e-19	34.8372
MTL5	1.00604	1.67119	10.504	1.20688e-23	5.01565e-22	42.8961
AMHR2	1.00527	0.960081	6.28509	6.67488e-10	3.43964e-09	11.8689
HABP2	1.00439	-1.34186	3.78131	0.000173091	0.000416137	-0.0867032
EGR4	1.00272	0.144952	3.92773	9.66625e-05	0.000242365	0.460125
C17orf86	1.00202	0.321946	11.8482	5.31881e-29	6.53864e-27	55.0561
SLC37A1	1.0014	1.88227	9.4903	6.93487e-20	1.54585e-18	34.3744
TSPAN13	1.00095	1.52493	9.15961	1.02404e-18	1.8906e-17	31.7272
KIF9	1.00042	0.532719	11.5701	7.34308e-28	7.04456e-26	52.4663
NUSAP1	1.00024	-2.08221	5.95125	4.7423e-09	2.17904e-08	9.96652
SNPH	-1.00072	0.551686	-7.41451	4.64421e-13	3.73965e-12	18.9558
BCAN	-1.00073	-3.1371	-4.93768	1.05012e-06	3.52558e-06	4.75919
FCER1A	-1.00083	1.04294	-5.74321	1.53854e-08	6.58456e-08	8.82718
SCRN1	-1.00118	-0.505511	-9.59154	3.00104e-20	7.08991e-19	35.1983
KCNT2	-1.0017	-0.583253	-5.59447	3.49325e-08	1.42097e-07	8.03461
GRIA2	-1.00171	-0.275788	-5.26354	2.02933e-07	7.44898e-07	6.33812
CCRL1	-1.00186	-1.94244	-8.36162	5.10226e-16	6.31021e-15	25.6285
PTPRQ	-1.00209	1.14209	-3.98541	7.64462e-05	0.000194816	0.680943
COL19A1	-1.00247	-0.570013	-4.94759	1.00021e-06	3.37127e-06	4.80586
OAT	-1.00334	-0.353125	-8.59562	8.61902e-17	1.18281e-15	27.3733
PIP5KL1	-1.00346	-0.643985	-7.3808	5.84969e-13	4.6458e-12	18.7303
LIMS3	-1.00416	-0.353674	-6.1721	1.30899e-09	6.46775e-09	11.2149
USP2	-1.00447	-1.49797	-6.4698	2.17238e-10	1.19568e-09	12.96
ITGA1	-1.00517	0.42338	-6.74629	3.85278e-11	2.36465e-10	14.6437
AQP10	-1.0053	0.196966	-6.87689	1.66773e-11	1.08076e-10	15.4597
ISYNA1	-1.00625	-0.404558	-8.41188	3.49306e-16	4.41308e-15	26.0001
C10orf55	-1.00646	-1.19273	-8.29387	8.47953e-16	1.02162e-14	25.1303
RPRM	-1.00689	2.09797	-5.53487	4.82755e-08	1.93201e-07	7.72225
UNC5C	-1.00708	0.278273	-5.95615	4.61081e-09	2.1229e-08	9.99376
C14orf180	-1.00738	-0.251419	-6.52864	1.51084e-10	8.49561e-10	13.3133
C4orf38	-1.0075	0.105618	-8.24675	1.20515e-15	1.4122e-14	24.7856
NELL2	-1.00762	0.305121	-4.66309	3.91466e-06	1.21659e-05	3.50047
SMTN	-1.00773	1.61268	-7.12191	3.34874e-12	2.38465e-11	17.026
CELF2	-1.00826	-0.458722	-8.13982	2.6608e-15	2.93287e-14	24.0091
MFAP5	-1.00853	-0.811277	-3.89286	0.000111235	0.000276271	0.328131
FCRLB	-1.00869	-1.48409	-8.52442	1.4864e-16	1.97131e-15	26.8384
ELF4	-1.00916	-1.88985	-9.59191	2.99179e-20	7.07621e-19	35.2014
EDA2R	-1.00946	0.144033	-6.81617	2.46552e-11	1.55362e-10	15.0787
PTPLAD2	-1.00975	-0.693695	-9.57059	3.57092e-20	8.3119e-19	35.0273
DAPP1	-1.01033	-1.36194	-5.56428	4.11662e-08	1.66072e-07	7.87604
PPM1L	-1.01041	-0.287959	-6.49941	1.81019e-10	1.00631e-09	13.1374
IL22RA1	-1.01142	-1.69467	-6.52855	1.51171e-10	8.4982e-10	13.3127
PTRF	-1.01273	0.65468	-8.67928	4.52421e-17	6.4907e-16	28.0059
C10orf140	-1.01296	-0.614002	-8.23723	1.29361e-15	1.50555e-14	24.7161
SERPINF2	-1.01317	1.2023	-5.78897	1.1912e-08	5.18791e-08	9.07471
PDLIM1	-1.01364	-0.742677	-9.40847	1.35863e-19	2.8785e-18	33.713
IL33	-1.01427	0.745557	-7.48659	2.82727e-13	2.34143e-12	19.4411
FLJ10357	-1.01459	-0.947028	-11.7445	1.42159e-28	1.60358e-26	54.0861
ANKRD35	-1.01486	1.15344	-6.50739	1.72316e-10	9.61577e-10	13.1853
PRDM11	-1.01573	-0.131104	-10.7032	2.05776e-24	9.91687e-23	44.6392
ALDH2	-1.01627	-0.326612	-7.25908	1.33676e-12	1.00674e-11	17.9228
LHFPL1	-1.0164	0.0288583	-7.33396	8.05032e-13	6.27288e-12	18.4182
RARRES1	-1.0165	1.01197	-4.6526	4.11127e-06	1.27538e-05	3.45369
DUSP4	-1.0168	-0.185814	-5.30216	1.66035e-07	6.1774e-07	6.53131
KIF5A	-1.01681	-1.47452	-6.1206	1.77342e-09	8.62554e-09	10.9202
C2orf71	-1.01688	-0.493858	-7.21883	1.75276e-12	1.30283e-11	17.6581
RAB34	-1.01732	-0.41757	-8.55948	1.13699e-16	1.53569e-15	27.1014
HAPLN2	-1.01822	1.89394	-5.42019	8.92295e-08	3.45182e-07	7.12963
CAV3	-1.01874	1.12466	-5.27187	1.94355e-07	7.15457e-07	6.37969
EPHX3	-1.0195	-1.01074	-5.45274	7.50354e-08	2.93592e-07	7.2967
CDC42EP3	-1.01965	1.15053	-9.53396	4.83611e-20	1.10563e-18	34.729
SPARCL1	-1.01972	1.05361	-7.73192	5.07784e-14	4.66017e-13	21.1208
SNX31	-1.02008	1.44338	-4.08669	5.02795e-05	0.000132067	1.07601
MEIS3P1	-1.02035	0.109636	-10.4324	2.26661e-23	9.05322e-22	42.2752
ATP6V1B1	-1.02116	-0.341312	-4.39513	1.32902e-05	3.79929e-05	2.33633
ABCD2	-1.02147	-0.812264	-6.88605	1.57192e-11	1.02216e-10	15.5174
PLSCR4	-1.02175	-0.686262	-9.2517	4.87128e-19	9.42576e-18	32.4576
IL1RN	-1.02175	-2.24335	-5.87563	7.30338e-09	3.26592e-08	9.54824
PLD1	-1.02212	-1.69271	-8.53168	1.40629e-16	1.87719e-15	26.8928
PEG3	-1.02235	0.672802	-9.01489	3.25643e-18	5.60859e-17	30.5904
CST4	-1.02297	0.871221	-3.25804	0.00119108	0.00248961	-1.87887
ANKRD2	-1.02364	-0.486791	-4.73336	2.81256e-06	8.92178e-06	3.81626
GJC1	-1.02382	0.134455	-8.11692	3.14953e-15	3.4357e-14	23.8438
ATP1B1	-1.02397	-1.98301	-8.69342	4.05527e-17	5.85476e-16	28.1134
EFHA2	-1.02589	0.709447	-7.33052	8.24067e-13	6.39867e-12	18.3954
SCNN1A	-1.02678	1.15172	-5.55837	4.2508e-08	1.71183e-07	7.84507
ADCY8	-1.02681	-1.91888	-7.61631	1.14663e-13	9.99169e-13	20.3237
TGFB3	-1.02763	1.09899	-6.06515	2.45335e-09	1.17106e-08	10.6054
FABP3	-1.02779	0.523912	-6.25416	8.03432e-10	4.08886e-09	11.6888
DPYSL3	-1.02845	0.721634	-9.1152	1.46254e-18	2.63386e-17	31.3769
GFRA3	-1.02862	1.04685	-4.34604	1.65156e-05	4.66005e-05	2.12998
KANK2	-1.02892	0.653611	-9.46629	8.45133e-20	1.85369e-18	34.1799
INSRR	-1.0302	0.239484	-5.51212	5.4579e-08	2.17321e-07	7.6038
FBXO40	-1.03027	-0.0739601	-4.28586	2.14948e-05	5.96578e-05	1.88001
NEURL1B	-1.03195	-0.114854	-10.6803	2.52285e-24	1.19067e-22	44.4384
SLC5A7	-1.03201	0.313067	-6.3437	4.68826e-10	2.46922e-09	12.2121
C5orf34	-1.03245	-0.935664	-9.81101	4.78128e-21	1.31935e-19	37.0057
PDGFC	-1.03276	0.09898	-8.80141	1.75116e-17	2.66109e-16	28.9379
TSHZ2	-1.03289	0.415135	-6.1019	1.9791e-09	9.57375e-09	10.8138
LOC643008	-1.03308	-1.16746	-6.41304	3.07595e-10	1.65833e-09	12.6218
TNNC1	-1.03376	0.901397	-3.40738	0.000703893	0.00153147	-1.39339
PDILT	-1.0338	1.01003	-6.15395	1.45721e-09	7.15195e-09	11.1108
PPAPDC3	-1.03418	0.18483	-7.48053	2.94822e-13	2.43374e-12	19.4001
CDKL5	-1.0354	0.393899	-4.06267	5.55772e-05	0.000144815	0.981471
VILL	-1.03649	0.339272	-6.14993	1.49221e-09	7.31672e-09	11.0878
CD36	-1.03704	-1.84849	-4.95218	9.77862e-07	3.30135e-06	4.82752
HPSE2	-1.03737	3.05337	-4.0337	6.26737e-05	0.00016195	0.86813
HHATL	-1.03802	-0.808661	-4.89247	1.30987e-06	4.33527e-06	4.5474
PDE4A	-1.03832	-0.888373	-9.59839	2.83512e-20	6.73669e-19	35.2543
SPTLC3	-1.03916	-0.0454832	-7.6197	1.11968e-13	9.76922e-13	20.347
MYO3A	-1.03927	-1.45597	-7.67136	7.78933e-14	6.94376e-13	20.7021
SSPN	-1.03938	0.45453	-9.12306	1.37328e-18	2.48401e-17	31.4388
PKHD1L1	-1.03983	-0.258121	-6.30074	6.07562e-10	3.14425e-09	11.9603
ZAK	-1.03985	0.49475	-9.00434	3.54109e-18	6.06326e-17	30.508
HAS2	-1.03995	-1.6965	-5.77084	1.31852e-08	5.70119e-08	8.97645
TTBK1	-1.04013	-1.55271	-7.65186	8.93472e-14	7.89625e-13	20.5678
AKAP2	-1.04043	-0.238308	-4.48604	8.83948e-06	2.59509e-05	2.72411
RBPMS	-1.04054	0.535792	-8.55629	1.16514e-16	1.57164e-15	27.0774
CYTL1	-1.041	0.534457	-6.03178	2.97922e-09	1.4067e-08	10.4171
NPAS4	-1.04138	1.04704	-5.59884	3.411e-08	1.38889e-07	8.05763
DZIP1	-1.04169	-0.287647	-9.0498	2.46639e-18	4.2911e-17	30.8634
PATE3	-1.04204	0.168036	-7.93628	1.17587e-14	1.1799e-13	22.5531
GRAMD1B	-1.04258	-2.22716	-6.56748	1.18708e-10	6.79038e-10	13.548
ANP32E	-1.04273	-1.8589	-12.1155	4.12296e-30	6.08952e-28	57.5797
LOC643763	-1.04273	0.17721	-6.03979	2.84373e-09	1.34644e-08	10.4622
GPR62	-1.04326	-0.0738332	-8.10677	3.39351e-15	3.69008e-14	23.7707
FMO2	-1.04401	0.281432	-5.33013	1.43462e-07	5.39328e-07	6.67203
C14orf132	-1.04445	0.154737	-7.93487	1.18792e-14	1.19082e-13	22.5431
ABCC6	-1.04488	-0.802663	-4.72482	2.92848e-06	9.26804e-06	3.77766
OLFML2A	-1.04596	-0.691345	-8.39202	4.05809e-16	5.08934e-15	25.853
LPA	-1.04609	1.51951	-5.30274	1.65527e-07	6.15965e-07	6.53425
LRRC4	-1.04643	-2.30864	-6.98526	8.24446e-12	5.55858e-11	16.1468
EFHD1	-1.04717	-0.538926	-8.03185	5.87336e-15	6.1741e-14	23.2332
SCHIP1	-1.04739	-1.062	-8.03053	5.93018e-15	6.23063e-14	23.2237
ABCC9	-1.04743	0.530743	-6.80933	2.57595e-11	1.62073e-10	15.036
AMT	-1.04794	0.65713	-6.82735	2.29474e-11	1.45449e-10	15.1486
ANXA1	-1.04812	-0.507732	-8.14598	2.54276e-15	2.82025e-14	24.0536
RAG1	-1.0485	-1.1931	-6.91248	1.32452e-11	8.69877e-11	15.6844
HSD11B1	-1.04863	0.629701	-6.0817	2.22747e-09	1.06946e-08	10.6991
ABCG4	-1.04878	-1.17562	-8.93124	6.31696e-18	1.02845e-16	29.9394
ATP12A	-1.05111	0.937436	-2.74853	0.00618295	0.0109645	-3.37692
EHD2	-1.05185	-0.370126	-9.27311	4.0953e-19	7.99966e-18	32.6281
RHOB	-1.05225	0.402594	-8.62549	6.85076e-17	9.53532e-16	27.5986
TNFRSF10C	-1.05248	-1.15054	-6.45909	2.3201e-10	1.27153e-09	12.896
ASAM	-1.05256	0.120104	-6.32716	5.18103e-10	2.70722e-09	12.115
C16orf45	-1.05256	0.406734	-9.78118	6.14755e-21	1.65847e-19	36.7583
B4GALNT1	-1.05256	-0.444998	-7.1325	3.1211e-12	2.23184e-11	17.0947
ASPH	-1.05354	-1.37808	-10.8352	6.29583e-25	3.28889e-23	45.8064
GPR161	-1.05365	0.0735546	-9.19672	7.59569e-19	1.43327e-17	32.0209
SGCE	-1.05371	-0.646144	-9.05986	2.27637e-18	3.98752e-17	30.9422
FAM65B	-1.05383	-0.126762	-5.20509	2.74302e-07	9.93896e-07	6.04818
TRPC1	-1.0541	0.0466306	-9.15965	1.02368e-18	1.8906e-17	31.7276
CYP27C1	-1.05474	-1.04347	-7.16538	2.50696e-12	1.81673e-11	17.3087
CALD1	-1.05504	1.43217	-9.20208	7.2742e-19	1.37387e-17	32.0634
REEP1	-1.05509	0.908709	-7.33297	8.1048e-13	6.30967e-12	18.4116
INMT	-1.0552	2.31621	-6.89415	1.49162e-11	9.72156e-11	15.5686
C14orf37	-1.05551	-0.886656	-8.79347	1.86307e-17	2.82071e-16	28.8771
TMEM229A	-1.0557	-0.368529	-6.83545	2.17827e-11	1.38881e-10	15.1994
PTPLA	-1.05626	0.871267	-7.94279	1.12183e-14	1.13008e-13	22.5992
KRT6A	-1.05702	-1.31309	-3.54564	0.000425049	0.000958297	-0.925357
ZNF727	-1.05752	0.378875	-4.8591	1.5403e-06	5.06283e-06	4.39221
RIMS4	-1.05763	0.34002	-5.61383	3.14273e-08	1.28706e-07	8.13675
C7orf31	-1.05779	-0.932998	-9.83595	3.87362e-21	1.0879e-19	37.2129
RCAN2	-1.05826	0.60059	-8.20352	1.6615e-15	1.90031e-14	24.4707
KCNE1L	-1.05853	-0.767508	-7.77183	3.82476e-14	3.56757e-13	21.3982
GALNT6	-1.05874	-2.91467	-9.33473	2.48184e-19	5.06986e-18	33.1206
ISL2	-1.05887	0.722697	-5.76299	1.3777e-08	5.93831e-08	8.93398
DLK1	-1.05902	-0.922048	-4.43148	1.13003e-05	3.26568e-05	2.49049
FAM5B	-1.0595	-1.83351	-7.00629	7.18322e-12	4.88154e-11	16.2812
SPINT3	-1.06022	0.188755	-10.2226	1.41483e-22	5.05503e-21	40.4714
EFNA5	-1.06089	0.043791	-7.18422	2.21028e-12	1.61772e-11	17.4316
KLF8	-1.06106	-0.564727	-10.1365	2.97709e-22	1.00526e-20	39.7388
LOC441666	-1.06122	-0.652514	-5.43381	8.29997e-08	3.2248e-07	7.19942
UGT3A2	-1.06139	-0.314896	-5.80464	1.09085e-08	4.77001e-08	9.15986
LOC441869	-1.06144	0.762778	-8.15145	2.44219e-15	2.71163e-14	24.0932
DKK1	-1.06221	1.07746	-3.96053	8.46182e-05	0.000214153	0.585324
CHST11	-1.06246	-1.8427	-9.83242	3.99102e-21	1.11781e-19	37.1835
AMPH	-1.06284	-0.688892	-7.93265	1.20712e-14	1.20819e-13	22.5274
HS3ST6	-1.06339	0.00185054	-5.17788	3.15308e-07	1.13566e-06	5.9142
C1orf126	-1.06386	-0.399202	-8.85037	1.19368e-17	1.86359e-16	29.3143
PITPNM3	-1.06408	0.489217	-8.65194	5.58754e-17	7.92329e-16	27.7987
EGOT	-1.06425	-0.318116	-6.41959	2.95537e-10	1.59767e-09	12.6607
LIMS2	-1.06429	1.356	-7.03081	6.11489e-12	4.19301e-11	16.4383
MMP16	-1.06435	-0.975238	-6.2458	8.44597e-10	4.28773e-09	11.6403
DENND2C	-1.06441	-0.184754	-7.49335	2.69821e-13	2.24268e-12	19.4867
SPINK13	-1.06497	-0.215308	-6.32283	5.31838e-10	2.77475e-09	12.0896
PAQR5	-1.06499	-2.61978	-8.54207	1.29891e-16	1.74064e-15	26.9708
DUSP19	-1.06521	-0.268003	-12.2045	1.74797e-30	2.78185e-28	58.4266
ARL10	-1.06534	-0.81252	-8.4498	2.62164e-16	3.38505e-15	26.2817
SLFN12	-1.06548	-1.41087	-8.00493	7.14667e-15	7.3915e-14	23.0409
RASSF5	-1.0656	-0.635641	-9.84534	3.57821e-21	1.00908e-19	37.2909
C14orf176	-1.06635	-1.32687	-8.15642	2.35422e-15	2.62389e-14	24.1291
GLI3	-1.06667	1.67146e-05	-9.30787	3.08833e-19	6.20993e-18	32.9056
CHRFAM7A	-1.06676	-0.234011	-6.11665	1.81507e-09	8.82393e-09	10.8977
KCNE3	-1.06748	-1.57368	-6.39163	3.5049e-10	1.8807e-09	12.4949
ZFP57	-1.06772	-0.354041	-4.47358	9.35151e-06	2.73485e-05	2.67053
TRIP6	-1.0683	-0.91989	-9.78632	5.88755e-21	1.59476e-19	36.8009
SH3PXD2B	-1.06848	-1.04714	-11.6183	4.67035e-28	4.74665e-26	52.9127
PPP1R1C	-1.06865	-1.76342	-4.95841	9.48358e-07	3.20649e-06	4.85689
SLIT3	-1.06906	-0.39368	-6.7769	3.16987e-11	1.9649e-10	14.8338
CHST3	-1.06954	-0.339511	-9.56562	3.7211e-20	8.65167e-19	34.9868
DEFB132	-1.06979	4.73356	-5.06392	5.61352e-07	1.95365e-06	5.36001
STARD8	-1.07017	-0.168001	-8.27773	9.56658e-16	1.13724e-14	25.012
C20orf194	-1.07092	-0.292305	-11.9314	2.40785e-29	3.1688e-27	55.8381
MST4	-1.07105	0.656199	-9.93247	1.70917e-21	5.12251e-20	38.0182
RSPO3	-1.07141	1.2868	-5.1076	4.50585e-07	1.58889e-06	5.57111
KSR1	-1.07158	-1.81179	-10.9524	2.18453e-25	1.22537e-23	46.8498
CHST15	-1.07335	-1.11887	-9.42588	1.17788e-19	2.52684e-18	33.8534
CGB7	-1.07364	0.373699	-5.68123	2.17001e-08	9.09933e-08	8.49465
KLHL13	-1.0738	0.250076	-9.29141	3.53014e-19	6.99554e-18	32.7741
PDE6B	-1.07437	-0.605433	-6.07652	2.29588e-09	1.09973e-08	10.6698
LHFPL4	-1.07469	-0.810616	-4.75272	2.56578e-06	8.17688e-06	3.90403
DTNA	-1.07494	0.643475	-7.01901	6.60821e-12	4.5162e-11	16.3626
LRRTM1	-1.07512	-0.332367	-5.74438	1.52851e-08	6.54301e-08	8.8335
PRELID2	-1.07526	-1.75459	-9.10227	1.62209e-18	2.89831e-17	31.2752
ANXA6	-1.07528	-0.232434	-10.5627	7.18115e-24	3.11689e-22	43.4076
IRAK3	-1.07534	-0.415927	-9.52226	5.32726e-20	1.20983e-18	34.6338
EFEMP2	-1.07551	-0.0467622	-9.24699	5.06043e-19	9.75499e-18	32.4201
SLC24A3	-1.07663	0.898471	-7.83755	2.39263e-14	2.28894e-13	21.8574
ROBO1	-1.07673	0.0407758	-8.41725	3.35415e-16	4.24811e-15	26.0399
RNF182	-1.07712	-1.80492	-7.45407	3.53853e-13	2.88851e-12	19.2217
GDEP	-1.07768	7.13755	-2.23074	0.0261008	0.0402199	-4.64539
FBXO2	-1.07773	-0.396218	-6.89885	1.44687e-11	9.44192e-11	15.5983
ST6GAL2	-1.07796	-0.700935	-5.60901	3.22665e-08	1.31906e-07	8.1113
CA11	-1.07841	-0.342233	-8.02586	6.13586e-15	6.43685e-14	23.1903
C14orf159	-1.07902	-0.439173	-8.9581	5.10885e-18	8.48582e-17	30.1479
RAPGEFL1	-1.07927	-0.949191	-8.28531	9.03973e-16	1.08213e-14	25.0675
RUNX1T1	-1.07928	-0.0447092	-5.91803	5.73617e-09	2.60712e-08	9.78218
CNR1	-1.08057	-0.827185	-7.21656	1.77964e-12	1.32117e-11	17.6433
DSCAML1	-1.08088	-1.81563	-8.0194	6.43146e-15	6.70584e-14	23.1442
SLC16A4	-1.08128	-1.2653	-10.8413	5.95978e-25	3.13729e-23	45.8605
ERBB4	-1.08189	0.297523	-5.72084	1.74247e-08	7.40946e-08	8.7068
DDIT4	-1.08268	-0.747744	-7.74455	4.64283e-14	4.29164e-13	21.2084
CYP26B1	-1.08419	-0.953028	-5.60129	3.36554e-08	1.37147e-07	8.07059
ADAM28	-1.08422	-0.724248	-6.56457	1.20873e-10	6.90655e-10	13.5304
PARM1	-1.08422	2.06774	-8.32221	6.85872e-16	8.35665e-15	25.3383
ST5	-1.08439	-0.35072	-12.4828	1.16571e-31	2.41757e-29	61.0994
ILDR2	-1.08462	-0.388378	-7.23758	1.54514e-12	1.1552e-11	17.7813
CAND2	-1.08503	0.102273	-9.32663	2.65104e-19	5.37273e-18	33.0557
DYNC1I1	-1.08556	0.874082	-7.58474	1.42987e-13	1.2329e-12	20.1078
C15orf51	-1.08625	-0.240983	-7.87961	1.76928e-14	1.73216e-13	22.153
EID3	-1.08635	0.208236	-9.777	6.36783e-21	1.71564e-19	36.7237
FBXL2	-1.08641	-0.768155	-6.91012	1.34496e-11	8.81888e-11	15.6695
FERMT1	-1.08659	-0.0724264	-5.69569	2.0032e-08	8.44295e-08	8.57197
APOBEC3F	-1.08712	0.00882252	-7.62852	1.05256e-13	9.23068e-13	20.4075
SRRM4	-1.08728	-0.334578	-6.33476	4.94866e-10	2.59239e-09	12.1596
TSPAN2	-1.08785	1.851	-7.45838	3.43491e-13	2.80727e-12	19.2507
MAMSTR	-1.08815	-0.703682	-8.96742	4.74548e-18	7.92226e-17	30.2204
LOC100126784	-1.08825	0.0523624	-8.62992	6.62119e-17	9.25344e-16	27.6321
EDDM3B	-1.08837	-0.0546967	-8.98661	4.07625e-18	6.89336e-17	30.3697
ANXA2	-1.08998	-1.16172	-10.2549	1.0684e-22	3.92383e-21	40.748
DEPDC7	-1.0903	-1.61748	-6.34391	4.68218e-10	2.46665e-09	12.2134
C11orf93	-1.09138	0.177419	-11.0984	5.78346e-26	3.80559e-24	48.16
PRDM5	-1.09195	0.193329	-8.45636	2.49441e-16	3.22686e-15	26.3305
NRP2	-1.09223	-1.40549	-8.36277	5.05834e-16	6.25966e-15	25.6369
GPR149	-1.09271	0.0439622	-6.68899	5.54017e-11	3.31759e-10	14.2899
HAPLN4	-1.09302	-1.14978	-6.31929	5.43332e-10	2.83232e-09	12.0688
FHOD3	-1.09317	1.08721	-7.89307	1.60604e-14	1.57988e-13	22.2478
CERK	-1.09333	-1.73281	-11.1188	4.79965e-26	3.23071e-24	48.3439
ANKRD53	-1.09402	-0.0320724	-8.09417	3.72249e-15	4.02225e-14	23.68
LCA5	-1.09433	-0.148361	-10.8302	6.58648e-25	3.41466e-23	45.7619
CCDC158	-1.09453	0.285847	-8.45931	2.43929e-16	3.15953e-15	26.3524
NTN4	-1.0955	1.18617	-7.29046	1.08134e-12	8.24357e-12	18.1299
ZNF257	-1.09596	-0.352971	-6.35322	4.42551e-10	2.34043e-09	12.2682
GPRASP1	-1.0963	1.19519	-8.64897	5.71733e-17	8.0801e-16	27.7762
ZNF676	-1.09683	-0.1701	-6.23805	8.84588e-10	4.46645e-09	11.5954
LOC134466	-1.09698	0.890531	-6.46774	2.20012e-10	1.20933e-09	12.9476
SRPX	-1.09699	-0.377597	-6.60797	9.22007e-11	5.35014e-10	13.7939
PLD5	-1.09717	0.424298	-4.92314	1.12769e-06	3.77184e-06	4.69088
LOC401093	-1.09724	1.3743	-9.01439	3.26925e-18	5.62597e-17	30.5865
C9orf4	-1.09746	1.31164	-5.5344	4.83973e-08	1.9357e-07	7.71981
CEACAM6	-1.09771	-1.40503	-4.27783	2.22588e-05	6.16198e-05	1.8469
SIK1	-1.09897	0.205782	-6.0841	2.19637e-09	1.05551e-08	10.7127
BCL2	-1.09907	0.0454819	-8.82249	1.48509e-17	2.27869e-16	29.0998
KCNJ13	-1.09913	-0.722094	-7.61359	1.16863e-13	1.0179e-12	20.3051
ROR1	-1.09937	0.808914	-5.40878	9.47985e-08	3.65006e-07	7.07127
ADAMTS15	-1.10027	-1.38117	-6.45399	2.394e-10	1.31029e-09	12.8655
PRSS21	-1.10117	0.739008	-3.39163	0.000744727	0.0016133	-1.44557
HEPH	-1.10174	0.226865	-8.00523	7.13058e-15	7.37857e-14	23.0431
SERP2	-1.10197	0.117996	-6.86688	1.7791e-11	1.14786e-10	15.3967
CHRNA4	-1.10218	-0.367223	-6.80447	2.65753e-11	1.66898e-10	15.0056
JAKMIP2	-1.10222	-1.88469	-6.94253	1.08958e-11	7.22513e-11	15.8748
HLF	-1.10243	1.06963	-8.03758	5.6328e-15	5.94557e-14	23.2741
ACSL4	-1.10267	-1.55772	-11.6387	3.85369e-28	4.01605e-26	53.1023
SPG20	-1.10271	-0.100097	-9.30235	3.22987e-19	6.4692e-18	32.8615
MRAP2	-1.10302	1.48295	-7.99556	7.65042e-15	7.87679e-14	22.9742
ZNF454	-1.10314	0.537281	-8.24721	1.20104e-15	1.40861e-14	24.7889
HOXD12	-1.10335	0.672083	-9.07867	1.959e-18	3.46113e-17	31.0897
SLC6A2	-1.10364	-0.274222	-8.0889	3.8692e-15	4.1698e-14	23.6422
SGCA	-1.10376	3.36211	-5.67629	2.23001e-08	9.32045e-08	8.46829
CYP4F2	-1.10428	1.63301	-2.70388	0.00706578	0.0123445	-3.49646
POMC	-1.10471	-0.518944	-6.64108	7.49195e-11	4.40589e-10	13.996
GPM6B	-1.10477	0.360633	-9.26131	4.50661e-19	8.75315e-18	32.5341
PDE5A	-1.10741	1.91991	-6.46453	2.24386e-10	1.23139e-09	12.9285
GPR144	-1.10824	0.387086	-6.80221	2.69628e-11	1.69073e-10	14.9915
WFIKKN2	-1.10894	1.34488	-7.4885	2.79036e-13	2.31365e-12	19.4539
GALNT13	-1.10901	0.00344642	-4.35667	1.57589e-05	4.46311e-05	2.17451
NACAD	-1.1093	-0.0662649	-8.53087	1.41496e-16	1.88753e-15	26.8868
ST8SIA1	-1.10948	0.90655	-6.88624	1.56994e-11	1.02126e-10	15.5187
CLIP4	-1.11032	-0.242507	-10.2234	1.40473e-22	5.03301e-21	40.4784
SCNN1B	-1.1114	0.369076	-4.27063	2.29657e-05	6.34145e-05	1.81726
CCDC89	-1.11203	0.083944	-9.08938	1.7982e-18	3.19351e-17	31.1739
HS3ST3A1	-1.11218	0.505609	-7.56346	1.65865e-13	1.41765e-12	19.9626
LIPE	-1.11225	-1.07833	-9.68301	1.40057e-20	3.52806e-19	35.9481
MBNL2	-1.11237	-0.600238	-11.0969	5.86434e-26	3.83423e-24	48.1463
DNAJC15	-1.11253	-1.6451	-6.42447	2.86851e-10	1.55302e-09	12.6897
SPINK5	-1.11285	-0.69934	-3.96507	8.30682e-05	0.000210516	0.602725
DLX3	-1.11316	-0.293578	-6.34775	4.57461e-10	2.41431e-09	12.236
ZNF157	-1.11332	-0.58935	-11.1327	4.22599e-26	2.87283e-24	48.4694
PCDHAC2	-1.11359	-1.21609	-4.47597	9.25128e-06	2.70747e-05	2.68078
TIMP3	-1.11403	-0.0358163	-10.045	6.53877e-22	2.09098e-20	38.9641
DMC1	-1.11408	-0.815675	-9.66552	1.6209e-20	4.01898e-19	35.8043
HSPB2	-1.11409	-0.0241095	-7.48763	2.8071e-13	2.32566e-12	19.4481
BNC2	-1.11471	0.0787397	-8.38676	4.22233e-16	5.292e-15	25.8141
TCAP	-1.11482	0.441658	-3.18625	0.00152307	0.00312312	-2.10479
FAM19A1	-1.11579	1.12664	-5.8878	6.81523e-09	3.05962e-08	9.61524
IL17RE	-1.11596	-0.281608	-6.23051	9.25321e-10	4.66066e-09	11.5517
AMOT	-1.11599	0.270138	-8.27609	9.68419e-16	1.15056e-14	25
NFATC2	-1.11643	-0.766564	-4.96752	9.06718e-07	3.07532e-06	4.89995
SERPINB1	-1.11709	-2.41029	-9.43168	1.12311e-19	2.42199e-18	33.9002
YBX2	-1.11718	-1.39904	-5.62125	3.01777e-08	1.23959e-07	8.17595
GPR75	-1.11762	-0.566777	-7.93643	1.1746e-14	1.1792e-13	22.5542
NTRK2	-1.11802	-1.20972	-6.97977	8.54547e-12	5.74455e-11	16.1118
PRPH	-1.11877	-0.354953	-4.84763	1.62814e-06	5.33447e-06	4.33911
PSCA	-1.11906	4.8602	-2.66188	0.00799787	0.0138119	-3.60714
METTL7A	-1.11938	-0.0953926	-10.3687	3.96231e-23	1.53483e-21	41.725
MAP1B	-1.11938	0.60677	-7.86852	1.91618e-14	1.86885e-13	22.0749
TCEAL7	-1.11941	0.558636	-8.23854	1.28109e-15	1.49436e-14	24.7256
ARHGEF19	-1.11953	-0.396306	-8.01619	6.58395e-15	6.85311e-14	23.1213
HAND2	-1.12036	-0.666957	-4.98417	8.35102e-07	2.84417e-06	4.97885
DPP6	-1.1209	-1.23089	-4.4903	8.67052e-06	2.55049e-05	2.74248
C1orf183	-1.12118	-0.421067	-10.9809	1.68608e-25	9.69613e-24	47.1051
C6orf123	-1.12224	-0.287797	-6.27963	6.89754e-10	3.54637e-09	11.837
LOC149837	-1.12384	-0.881078	-7.69778	6.4648e-14	5.82626e-13	20.8844
CPXM1	-1.12418	-1.00258	-5.85152	8.37313e-09	3.72562e-08	9.4159
XKR4	-1.12422	-0.164292	-7.51689	2.29236e-13	1.91934e-12	19.6461
FOXA2	-1.12439	-1.31964	-4.62189	4.74306e-06	1.45509e-05	3.3173
MESTIT1	-1.12571	-0.320731	-9.28975	3.57802e-19	7.07675e-18	32.7609
SCNN1G	-1.12579	2.53374	-4.02231	6.56909e-05	0.000169256	0.823804
TRPC4	-1.12626	2.42207	-6.50629	1.73488e-10	9.67592e-10	13.1787
IGF2BP2	-1.12633	-3.19692	-7.04858	5.43982e-12	3.75394e-11	16.5525
FAM90A1	-1.1265	-1.22637	-7.72158	5.46374e-14	4.98315e-13	21.0491
GPR173	-1.12656	-1.02928	-7.33906	7.77567e-13	6.07206e-12	18.4521
MET	-1.12689	-1.58093	-8.13979	2.66144e-15	2.93287e-14	24.0089
TGFB1I1	-1.12758	0.809795	-7.74527	4.61932e-14	4.27183e-13	21.2134
TNIK	-1.12848	-1.69117	-6.55207	1.30644e-10	7.42973e-10	13.4547
ZNF98	-1.12912	-0.94615	-8.88485	9.10488e-18	1.44566e-16	29.5803
AVPI1	-1.1297	-0.524864	-9.67803	1.46008e-20	3.66e-19	35.9071
TRH	-1.1299	-1.01977	-8.78847	1.93721e-17	2.92433e-16	28.8388
PAPPA2	-1.13003	-1.17242	-7.45002	3.6386e-13	2.96548e-12	19.1944
CLIC3	-1.1304	-1.29265	-6.56114	1.23483e-10	7.04585e-10	13.5096
FOXE1	-1.13056	-0.261312	-5.23604	2.33926e-07	8.53173e-07	6.20135
RIMS3	-1.13094	-0.303472	-10.4144	2.65449e-23	1.05206e-21	42.1196
LRAT	-1.13102	0.29615	-4.24828	2.5299e-05	6.95485e-05	1.72557
CYP24A1	-1.13126	-0.355161	-3.61032	0.00033378	0.000766327	-0.700308
PTGIS	-1.13239	1.70381	-6.71632	4.6605e-11	2.81744e-10	14.4583
PCSK9	-1.13355	-3.1239	-5.82981	9.46621e-09	4.17131e-08	9.29712
SLC15A1	-1.134	0.703601	-3.88099	0.000116654	0.00028903	0.283449
REC8	-1.13406	-0.593111	-8.10616	3.4088e-15	3.70475e-14	23.7663
LOC399959	-1.13431	0.398896	-8.66744	4.95763e-17	7.04848e-16	27.9161
SCUBE1	-1.13445	0.0713133	-6.62211	8.43893e-11	4.93453e-10	13.8801
LPP	-1.13557	0.888638	-7.27382	1.21013e-12	9.15735e-12	18.02
EFHC2	-1.13586	0.694357	-8.03637	5.68283e-15	5.9953e-14	23.2655
DSG4	-1.13594	-0.133755	-7.27496	1.20085e-12	9.09053e-12	18.0275
NCRNA00092	-1.13609	1.79879	-7.43571	4.01487e-13	3.26178e-12	19.0982
PDGFD	-1.13621	0.484121	-9.26461	4.38751e-19	8.52988e-18	32.5604
FAM124A	-1.13679	0.535421	-8.59732	8.50749e-17	1.16829e-15	27.3861
DKK3	-1.13715	0.253997	-8.92963	6.39779e-18	1.03913e-16	29.9269
TMPRSS4	-1.13896	-1.5944	-3.85736	0.000128195	0.000315153	0.194861
FADS1	-1.13914	-0.580051	-7.70598	6.10099e-14	5.52263e-13	20.9411
HCG11	-1.13916	-0.0262627	-10.0357	7.08359e-22	2.24423e-20	38.8853
FRMD7	-1.13965	0.269008	-9.25685	4.67243e-19	9.06663e-18	32.4985
FOSL1	-1.13981	-1.82282	-4.05928	5.63664e-05	0.000146667	0.968168
PLIN4	-1.13989	2.42419	-6.9521	1.02375e-11	6.80399e-11	15.9356
KLHL30	-1.14038	0.139524	-6.5094	1.70186e-10	9.50469e-10	13.1974
DOK4	-1.14046	-0.941085	-12.7512	8.29646e-33	2.24114e-30	63.7085
MYOZ1	-1.14161	0.494316	-5.53687	4.77567e-08	1.91269e-07	7.73267
PRTFDC1	-1.14173	-1.39112	-9.36992	1.86241e-19	3.86606e-18	33.4029
SNX7	-1.14181	-0.976199	-10.8098	7.91313e-25	4.03118e-23	45.5811
ITPR1	-1.14274	1.14202	-6.73652	4.09954e-11	2.5004e-10	14.5832
PRKCA	-1.14284	-0.0637457	-9.17163	9.29712e-19	1.72733e-17	31.8222
CYP4F12	-1.14376	0.931592	-4.59752	5.30954e-06	1.61345e-05	3.20969
TPM1	-1.14509	1.5384	-9.97429	1.19702e-21	3.68437e-20	38.3688
ESPNL	-1.14521	-0.284856	-5.83157	9.37284e-09	4.13371e-08	9.30671
DUSP15	-1.14563	-0.340835	-6.3965	3.40228e-10	1.82659e-09	12.5238
STARD4	-1.14639	-0.307279	-7.16716	2.47731e-12	1.79842e-11	17.3203
GPX7	-1.14716	-0.917069	-8.40954	3.55543e-16	4.48085e-15	25.9828
ETV5	-1.14762	-1.76861	-8.23482	1.31697e-15	1.53099e-14	24.6986
CCKBR	-1.14778	0.748113	-5.20847	2.69578e-07	9.77644e-07	6.06489
ITIH5	-1.14784	1.09594	-8.31506	7.2365e-16	8.79605e-15	25.2857
HEPACAM	-1.14829	-0.897408	-6.77882	3.13119e-11	1.9421e-10	14.8457
ZCCHC12	-1.14833	-0.623407	-7.13573	3.05467e-12	2.18892e-11	17.1157
FERMT2	-1.14943	0.326356	-11.0544	8.64345e-26	5.36103e-24	47.7639
FXYD1	-1.15005	1.76033	-5.67203	2.28301e-08	9.52454e-08	8.44558
PLS3	-1.15029	-1.58534	-11.7935	8.93604e-29	1.04237e-26	54.5442
POU2AF1	-1.15032	-0.957784	-5.41254	9.29292e-08	3.58548e-07	7.09047
SLC38A5	-1.15074	-2.34955	-7.16696	2.48054e-12	1.80012e-11	17.319
OGN	-1.15095	3.48092	-5.57064	3.97707e-08	1.60664e-07	7.90934
MR1	-1.15221	-1.12868	-10.8996	3.52185e-25	1.90273e-23	46.379
FMN2	-1.15225	1.03567	-6.46309	2.26388e-10	1.24171e-09	12.9199
PPP1R12B	-1.15303	2.03009	-8.38054	4.42479e-16	5.52224e-15	25.7682
FAM162B	-1.15317	0.428027	-8.36889	4.83067e-16	5.98514e-15	25.6821
FGF2	-1.15325	0.409733	-8.28	9.40583e-16	1.12203e-14	25.0286
MUC21	-1.15378	-1.65725	-6.4163	3.01528e-10	1.6269e-09	12.6412
PNMAL1	-1.15387	-0.117169	-6.71223	4.78285e-11	2.88501e-10	14.433
LOC644538	-1.1539	0.481147	-9.02637	2.97232e-18	5.13219e-17	30.68
EVC2	-1.15416	0.144595	-8.67115	4.81766e-17	6.87329e-16	27.9443
ANXA13	-1.15418	-1.44703	-5.26197	2.04586e-07	7.5083e-07	6.33031
CHAD	-1.15424	-0.954564	-7.05643	5.16546e-12	3.57566e-11	16.603
NCRNA00087	-1.15467	0.783157	-8.30787	7.63653e-16	9.24944e-15	25.233
C9orf24	-1.15468	-0.118005	-6.1494	1.4969e-09	7.33268e-09	11.0847
PTGER3	-1.15504	0.330306	-6.97287	8.93968e-12	5.99189e-11	16.0678
KCNJ8	-1.15735	0.119986	-9.15227	1.0863e-18	2.00015e-17	31.6692
CORO2B	-1.15841	-1.25794	-9.46354	8.64443e-20	1.89403e-18	34.1577
LOC644936	-1.15843	-0.122584	-10.2408	1.20845e-22	4.39885e-21	40.6267
ZNF711	-1.15891	-1.33092	-8.16374	2.23023e-15	2.49247e-14	24.1821
TMEM114	-1.1591	-0.131275	-7.187	2.16962e-12	1.59307e-11	17.4498
C13orf38	-1.15931	1.22426	-3.82727	0.000144453	0.000352085	0.0828286
EDNRA	-1.15966	1.11494	-8.19741	1.73858e-15	1.97826e-14	24.4263
HOXB3	-1.16047	-0.794846	-7.24175	1.50236e-12	1.12526e-11	17.8087
MYL3	-1.16077	-0.494904	-3.85528	0.000129262	0.000317587	0.18708
LSAMP	-1.1614	1.94696	-5.72644	1.68905e-08	7.18974e-08	8.73691
TBX5	-1.16146	1.57298	-4.60234	5.19246e-06	1.58021e-05	3.23095
SPEG	-1.16148	1.47256	-7.07046	4.70868e-12	3.27692e-11	16.6934
CDH19	-1.16188	0.910436	-4.98307	8.39667e-07	2.85924e-06	4.97362
MEIS1	-1.16318	0.331561	-8.93049	6.3546e-18	1.03376e-16	29.9335
WFDC1	-1.16332	2.9864	-6.54647	1.3527e-10	7.67575e-10	13.4209
SGK269	-1.16333	-1.14554	-10.1886	1.8992e-22	6.60859e-21	40.1814
SP6	-1.16347	0.154902	-8.61676	7.32664e-17	1.01632e-15	27.5327
TMEM169	-1.16411	-1.82785	-9.50158	6.31899e-20	1.41471e-18	34.4659
PNCK	-1.16425	2.17969	-6.3748	3.88254e-10	2.06713e-09	12.3954
HOXA7	-1.165	0.524234	-8.81886	1.52787e-17	2.34083e-16	29.0719
PREX2	-1.16614	-0.107672	-5.33869	1.37173e-07	5.1701e-07	6.71521
TACR2	-1.16654	1.317	-6.63293	7.88551e-11	4.62409e-10	13.9461
FEZ1	-1.16713	-0.519048	-10.8671	4.72453e-25	2.5259e-23	46.0894
SERTAD4	-1.16801	-0.213823	-6.64413	7.34998e-11	4.33109e-10	14.0146
SOX10	-1.16869	0.511078	-5.01902	7.02511e-07	2.41705e-06	5.14471
WNT9B	-1.16893	0.0423305	-6.64509	7.30562e-11	4.30742e-10	14.0205
FAT4	-1.16899	0.152168	-7.01552	6.76128e-12	4.61159e-11	16.3403
LRRC3B	-1.1692	-1.06931	-9.93063	1.7362e-21	5.18837e-20	38.0027
CSF3	-1.16991	0.326202	-3.51335	0.00047891	0.00107114	-1.03626
NTRK3	-1.16996	0.759218	-6.10207	1.97712e-09	9.56642e-09	10.8147
NLGN1	-1.17097	0.570401	-6.09984	2.00307e-09	9.68058e-09	10.8021
CDKL1	-1.17113	0.044761	-8.28372	9.14769e-16	1.09314e-14	25.0559
MYOZ2	-1.1719	0.36674	-4.35916	1.55869e-05	4.41681e-05	2.18493
CDKL2	-1.17197	-1.17367	-7.21285	1.8245e-12	1.35322e-11	17.619
NOX1	-1.17264	1.09237	-4.91656	1.16459e-06	3.88764e-06	4.66003
FAM19A2	-1.1734	0.989533	-7.10888	3.65115e-12	2.58031e-11	16.9416
CRISP2	-1.1734	1.78297	-4.00394	7.08518e-05	0.000181506	0.752531
ITGB4	-1.17429	-0.807271	-8.08045	4.11647e-15	4.41542e-14	23.5814
WNT7A	-1.17513	-1.49915	-7.55299	1.78403e-13	1.51787e-12	19.8913
LCN15	-1.17518	0.516686	-5.36553	1.19129e-07	4.53077e-07	6.85109
LGALS4	-1.17584	-1.21409	-5.10411	4.58608e-07	1.61524e-06	5.55415
BEND5	-1.17664	-0.0509722	-9.57549	3.42872e-20	7.99905e-19	35.0673
MXRA7	-1.1772	0.0824293	-10.4071	2.83123e-23	1.11779e-21	42.0561
MAOB	-1.17822	1.54509	-5.82862	9.52993e-09	4.19759e-08	9.29062
WNT2B	-1.17824	1.18653	-6.57428	1.13786e-10	6.52889e-10	13.5892
SVIL	-1.17844	0.937447	-10.0477	6.3925e-22	2.05059e-20	38.9864
SCRG1	-1.18077	2.56705	-6.3897	3.54627e-10	1.90091e-09	12.4835
F7	-1.18105	-0.634803	-7.38369	5.73543e-13	4.56389e-12	18.7496
TUBA4A	-1.1811	-0.889964	-9.18007	8.68612e-19	1.6241e-17	31.889
FAM178B	-1.18161	-0.889425	-7.25109	1.41076e-12	1.05936e-11	17.8701
ZDHHC15	-1.1818	0.439255	-7.89371	1.59869e-14	1.57567e-13	22.2523
UGT2B7	-1.18289	-2.44484	-6.67606	6.01152e-11	3.57729e-10	14.2103
EPB41L3	-1.18417	-0.793155	-9.27271	4.1088e-19	8.01841e-18	32.6249
NUDT10	-1.18464	3.46241	-7.54276	1.91561e-13	1.62309e-12	19.8217
PCDH10	-1.18506	3.74501	-5.87303	7.41198e-09	3.31304e-08	9.53395
TCF7L1	-1.18538	-0.38779	-11.2602	1.30982e-26	9.85001e-25	49.6244
LGALS3	-1.18551	-0.661034	-9.01334	3.29671e-18	5.66846e-17	30.5783
TAGLN	-1.18614	2.91504	-6.74682	3.83985e-11	2.35742e-10	14.647
ASB12	-1.18648	0.0497235	-8.32502	6.71616e-16	8.18781e-15	25.3589
ZNF660	-1.18673	0.0463003	-9.05035	2.45564e-18	4.27603e-17	30.8677
HR	-1.18766	-0.503385	-7.85818	2.06374e-14	1.99569e-13	22.0022
CD40	-1.18894	-0.517021	-9.99318	1.01876e-21	3.16417e-20	38.5275
NDRG2	-1.18908	0.265811	-11.2395	1.58492e-26	1.17467e-24	49.4364
KCNQ4	-1.18984	1.12794	-6.77939	3.11994e-11	1.93628e-10	14.8493
PDPN	-1.18991	-0.157363	-9.07237	2.06001e-18	3.63333e-17	31.0403
ODZ3	-1.19006	0.420388	-7.5699	1.58576e-13	1.35932e-12	20.0066
ACTA2	-1.19041	2.56084	-7.07536	4.55855e-12	3.17999e-11	16.725
RASL10B	-1.19045	-0.461484	-8.0077	7.0039e-15	7.26213e-14	23.0607
CDO1	-1.19128	1.57875	-4.42531	1.16165e-05	3.34905e-05	2.46425
COL27A1	-1.19166	-0.697803	-5.41297	9.2714e-08	3.57786e-07	7.0927
RAB40AL	-1.19242	0.60919	-8.44799	2.65784e-16	3.42748e-15	26.2682
NHLH2	-1.19255	-0.0768393	-7.86185	2.01016e-14	1.94663e-13	22.028
SLC4A11	-1.19298	-0.689379	-7.44883	3.66844e-13	2.98743e-12	19.1864
JAZF1	-1.19318	0.080936	-10.6075	4.82667e-24	2.16831e-22	43.7991
COL21A1	-1.19394	0.560676	-7.86534	1.96037e-14	1.902e-13	22.0525
CFL2	-1.194	0.728364	-11.4685	1.8971e-27	1.72334e-25	51.53
NR4A3	-1.1949	0.638578	-4.36023	1.55132e-05	4.39897e-05	2.18943
NEURL3	-1.19591	0.848293	-6.1625	1.3855e-09	6.82607e-09	11.1598
ZNF486	-1.19606	-0.878138	-7.28316	1.13613e-12	8.64517e-12	18.0816
CDH18	-1.19689	-0.436876	-7.4927	2.71034e-13	2.25185e-12	19.4824
LRRC2	-1.19771	-0.435901	-6.38765	3.59077e-10	1.92276e-09	12.4713
B3GNT9	-1.1983	-0.40999	-11.3263	7.11376e-27	5.66068e-25	50.2264
MRVI1	-1.19867	1.53161	-7.73213	5.07026e-14	4.65781e-13	21.1222
TINAGL1	-1.19868	-0.379795	-10.5026	1.2219e-23	5.0678e-22	42.8839
C1orf175	-1.19965	-0.0727244	-6.09488	2.06216e-09	9.94507e-09	10.7739
SLC9A4	-1.19973	-1.02291	-9.35462	2.11011e-19	4.34509e-18	33.2801
PCDHGA9	-1.20045	0.0428599	-6.13421	1.63697e-09	7.97884e-09	10.9979
TMPRSS11A	-1.20063	-0.463704	-6.26349	7.59782e-10	3.88404e-09	11.7431
C11orf87	-1.20064	-1.03162	-8.44335	2.75315e-16	3.54371e-15	26.2336
CCDC129	-1.20142	-0.405999	-9.8477	3.50754e-21	9.93238e-20	37.3106
S100A16	-1.20154	-2.61347	-9.33433	2.48989e-19	5.07621e-18	33.1174
AQP9	-1.20244	-2.18732	-6.4488	2.47134e-10	1.34866e-09	12.8346
C1QTNF1	-1.20322	0.0211376	-8.90768	7.60707e-18	1.22393e-16	29.7568
CALN1	-1.20375	0.550105	-4.41211	1.23223e-05	3.53962e-05	2.40818
GPR39	-1.2044	-1.80149	-6.39053	3.52836e-10	1.8923e-09	12.4884
ID3	-1.20499	-0.0129302	-8.72245	3.23818e-17	4.75196e-16	28.3343
RSPO2	-1.2058	3.10613	-4.89592	1.288e-06	4.26633e-06	4.56353
RASL11B	-1.20665	0.209423	-7.7411	4.75779e-14	4.38409e-13	21.1845
DBNDD2	-1.207	-1.10604	-10.9497	2.23843e-25	1.25218e-23	46.8258
GIPC2	-1.20726	-0.398319	-9.03989	2.66912e-18	4.62423e-17	30.7858
NHSL2	-1.2078	0.081946	-7.0067	7.16399e-12	4.87009e-11	16.2839
PRSS1	-1.20818	-1.29975	-6.58356	1.07391e-10	6.18612e-10	13.6455
VCL	-1.20823	0.175175	-10.3343	5.35191e-23	2.03472e-21	41.4288
PLN	-1.20852	2.42373	-6.76292	3.46548e-11	2.14038e-10	14.7469
ATP10B	-1.20881	-4.1757	-7.37238	6.19593e-13	4.90182e-12	18.6741
KRT9	-1.20922	-0.475063	-10.5198	1.04906e-23	4.43153e-22	43.0342
NTF3	-1.21175	1.20742	-8.08659	3.93544e-15	4.23674e-14	23.6255
KCNH4	-1.21213	-0.408144	-9.17556	9.00759e-19	1.67809e-17	31.8533
EPHA5	-1.21215	3.44208	-4.15317	3.80076e-05	0.000101667	1.34036
C2orf43	-1.21239	-1.12485	-6.47717	2.07606e-10	1.14574e-09	13.0041
SOX7	-1.21243	0.0837077	-9.16808	9.566e-19	1.77247e-17	31.7942
GALNT5	-1.21378	-0.939578	-5.74741	1.50291e-08	6.44904e-08	8.84984
NLGN3	-1.2139	1.44412	-8.12789	2.90521e-15	3.17931e-14	23.923
SRL	-1.2139	1.07854	-6.54275	1.38428e-10	7.84197e-10	13.3984
CCND2	-1.21455	-0.597137	-9.50659	6.06279e-20	1.36032e-18	34.5066
C19orf33	-1.21547	-1.17825	-4.477	9.20844e-06	2.6957e-05	2.6852
NMUR1	-1.21555	0.879342	-7.64938	9.09214e-14	8.03191e-13	20.5507
HSPB7	-1.21669	2.34311	-6.74418	3.9048e-11	2.39372e-10	14.6306
CCDC69	-1.21708	0.401492	-10.3761	3.71209e-23	1.45161e-21	41.7892
C6orf186	-1.21748	0.800239	-7.26581	1.27744e-12	9.64183e-12	17.9671
KCNIP3	-1.21913	-0.288285	-9.81346	4.68367e-21	1.2959e-19	37.026
PAPPA	-1.2194	-0.959562	-8.52605	1.46799e-16	1.95066e-15	26.8507
GSTA2	-1.21952	-0.572774	-4.81007	1.95095e-06	6.32748e-06	4.16602
C7orf51	-1.21971	0.046109	-9.47448	7.90042e-20	1.74217e-18	34.2462
SLC8A2	-1.21976	0.747369	-6.50678	1.72964e-10	9.6493e-10	13.1817
PCDH11X	-1.22005	0.32188	-6.80635	2.62564e-11	1.64997e-10	15.0173
CLSTN2	-1.22007	-0.201351	-4.15185	3.82196e-05	0.000102208	1.33511
LRP4	-1.22009	-1.18878	-9.46703	8.39999e-20	1.84638e-18	34.1859
CASQ2	-1.22011	1.73912	-5.40701	9.56923e-08	3.6831e-07	7.06222
ACE2	-1.22021	-1.84095	-7.0716	4.6733e-12	3.25671e-11	16.7007
TNNI3K	-1.22056	-0.307385	-8.81035	1.63303e-17	2.48894e-16	29.0065
PNMA2	-1.22381	-2.88764	-7.00962	7.02822e-12	4.77938e-11	16.3025
ADRB3	-1.22464	-0.153953	-7.46085	3.37696e-13	2.76873e-12	19.2673
CNTNAP4	-1.22621	-0.80002	-6.73885	4.03935e-11	2.46515e-10	14.5976
KIAA1614	-1.22658	-0.519737	-9.61934	2.38195e-20	5.72616e-19	35.4256
CES1	-1.2266	1.88965	-6.35585	4.35567e-10	2.30528e-09	12.2836
STK33	-1.22825	0.22928	-8.01758	6.5175e-15	6.78865e-14	23.1312
TP53AIP1	-1.22856	0.743024	-7.44966	3.64754e-13	2.97159e-12	19.192
KCNS2	-1.22874	0.426233	-8.35882	5.21069e-16	6.43655e-15	25.6078
HHIPL2	-1.22945	0.530752	-5.39609	1.01388e-07	3.88774e-07	7.00649
UGT8	-1.23	-3.77972	-6.96723	9.27525e-12	6.19255e-11	16.0319
HUNK	-1.23008	-0.958525	-7.27709	1.18375e-12	8.98029e-12	18.0415
LRFN5	-1.23045	1.63288	-6.96939	9.14545e-12	6.11584e-11	16.0456
CAMK1G	-1.23184	0.790983	-7.47122	3.14402e-13	2.58705e-12	19.3372
C4orf49	-1.23296	0.599159	-9.33126	2.55288e-19	5.18916e-18	33.0928
TPM2	-1.23483	2.46343	-6.45417	2.39129e-10	1.30915e-09	12.8666
TMEM100	-1.2352	0.473251	-6.69265	5.41379e-11	3.24796e-10	14.3123
TMEM154	-1.23665	-1.25451	-8.6727	4.76006e-17	6.79583e-16	27.9561
DNAJB5	-1.23718	0.514426	-9.65407	1.78346e-20	4.37447e-19	35.7103
PRKG2	-1.23738	2.40004	-4.87416	1.43181e-06	4.72439e-06	4.46215
FAM92A1	-1.23776	-1.42451	-11.027	1.10968e-25	6.74015e-24	47.5175
C6orf174	-1.23797	-0.810056	-7.28531	1.11973e-12	8.52674e-12	18.0958
SULT2A1	-1.23805	-0.786769	-7.92051	1.31773e-14	1.30944e-13	22.4416
PLEKHA2	-1.23921	-1.17536	-14.5422	8.98962e-41	7.09834e-38	81.8256
PLP2	-1.23992	-1.4312	-11.68	2.614e-28	2.80971e-26	53.4852
WNT16	-1.23998	0.72204	-7.19622	2.03965e-12	1.50194e-11	17.5101
ATP13A4	-1.24036	-3.88656	-6.93506	1.14382e-11	7.55798e-11	15.8275
CHST6	-1.24054	-1.89552	-8.52347	1.49718e-16	1.98432e-15	26.8313
CAMK1D	-1.24108	-1.41109	-8.34732	5.68111e-16	6.9924e-15	25.5231
SLC16A7	-1.24118	-1.33493	-7.94748	1.08436e-14	1.09557e-13	22.6325
LPAR1	-1.24264	-0.0561905	-10.5727	6.5725e-24	2.87704e-22	43.4949
SSTR2	-1.24331	-0.753634	-8.44518	2.71509e-16	3.4991e-15	26.2473
IER3	-1.24395	-1.25342	-7.01521	6.77516e-12	4.61807e-11	16.3383
KCNMA1	-1.2445	2.00144	-8.20254	1.67362e-15	1.91311e-14	24.4636
KIF26B	-1.24556	-1.93798	-7.80812	2.95314e-14	2.79363e-13	21.6514
C8orf31	-1.24582	-1.21371	-10.0541	6.04844e-22	1.94631e-20	39.0408
MGAM	-1.24637	-1.67607	-6.46903	2.18268e-10	1.20103e-09	12.9554
C4orf31	-1.24667	1.77378	-6.04438	2.76885e-09	1.3122e-08	10.4881
ANXA2P2	-1.24678	-1.26304	-12.3316	5.09746e-31	9.02162e-29	59.643
C3orf70	-1.24682	0.996917	-8.68386	4.36669e-17	6.26911e-16	28.0407
PRPH2	-1.24789	-0.0384224	-8.57738	9.91368e-17	1.34965e-15	27.2359
ADRA2B	-1.24807	-0.468405	-8.71473	3.43809e-17	5.02376e-16	28.2755
RNASE7	-1.24819	0.0711549	-7.39524	5.2996e-13	4.23349e-12	18.8268
S100A6	-1.24973	-1.91369	-9.17937	8.73513e-19	1.63086e-17	31.8835
HCG4	-1.25037	-0.108874	-6.67515	6.04618e-11	3.59583e-10	14.2047
SGK1	-1.25071	-0.598705	-5.82971	9.47197e-09	4.17295e-08	9.29653
RNASE12	-1.25154	0.617339	-10.1824	2.00447e-22	6.95131e-21	40.1283
P2RX2	-1.25196	3.03671	-5.31568	1.54724e-07	5.7828e-07	6.59924
C4orf35	-1.25493	0.325446	-10.2329	1.29351e-22	4.66369e-21	40.5597
ANXA2P3	-1.25516	-1.00257	-8.37812	4.50621e-16	5.60682e-15	25.7503
LGALS7B	-1.2553	-1.48768	-6.69327	5.39235e-11	3.23699e-10	14.3162
GLRA4	-1.25544	-0.0360996	-12.6631	1.98153e-32	4.96108e-30	62.8489
BMPER	-1.25603	0.863272	-5.30577	1.62933e-07	6.07301e-07	6.54946
HOXB2	-1.25635	-0.634453	-9.16894	9.50008e-19	1.76185e-17	31.801
SLC7A14	-1.25673	-0.221034	-6.99831	7.56884e-12	5.12572e-11	16.2302
DUSP2	-1.25721	0.421512	-6.52235	1.57088e-10	8.8091e-10	13.2754
CRHBP	-1.25729	0.501085	-6.86459	1.80555e-11	1.1631e-10	15.3823
DDIT4L	-1.25794	-0.0580684	-5.69563	2.00388e-08	8.4441e-08	8.57164
S100A2	-1.25851	-0.996499	-4.31198	1.91792e-05	5.35785e-05	1.9881
C15orf41	-1.25864	-0.528563	-12.6825	1.63636e-32	4.14746e-30	63.0378
TGM5	-1.25914	-0.307704	-6.85788	1.88543e-11	1.21151e-10	15.3401
STK32A	-1.25946	-1.77515	-7.40615	4.91807e-13	3.9456e-12	18.8998
TPRG1	-1.25975	-1.09363	-9.70894	1.12741e-20	2.88961e-19	36.1616
CXCR1	-1.25994	-1.13252	-6.64148	7.47357e-11	4.39635e-10	13.9984
KCNH1	-1.25995	-0.758628	-6.83917	2.12679e-11	1.35895e-10	15.2227
SDPR	-1.26073	0.917128	-8.91158	7.37682e-18	1.19155e-16	29.787
CD200	-1.2615	-0.831195	-9.59935	2.81252e-20	6.69072e-19	35.2622
PRRG4	-1.26163	-0.159343	-9.60641	2.65224e-20	6.34621e-19	35.3199
GABRP	-1.26174	2.47416	-3.91485	0.000101821	0.000254398	0.411238
CLIP3	-1.26185	0.165933	-9.69806	1.23492e-20	3.14551e-19	36.0719
ZNF655	-1.26199	-1.09937	-8.02057	6.37709e-15	6.66947e-14	23.1525
HBB	-1.26284	-1.40403	-6.0052	3.47511e-09	1.62589e-08	10.2678
LGALS7	-1.26295	-1.27665	-6.61984	8.55979e-11	5.00092e-10	13.8662
PITX2	-1.26354	-1.05755	-4.54649	6.71372e-06	2.00864e-05	2.98604
TAF7L	-1.26358	0.0295169	-8.69181	4.10609e-17	5.9198e-16	28.1011
JUB	-1.26566	-0.731164	-11.0468	9.26513e-26	5.7121e-24	47.6954
PALLD	-1.26598	0.650078	-10.2531	1.08571e-22	3.97318e-21	40.7321
XKR5	-1.26629	1.03063	-7.89311	1.60551e-14	1.57988e-13	22.2481
C1orf186	-1.26765	-0.571543	-7.3216	8.75582e-13	6.76033e-12	18.3361
PRSS12	-1.26974	-0.977699	-6.66299	6.52784e-11	3.87107e-10	14.1301
LY75	-1.26975	-2.03045	-8.08833	3.88563e-15	4.1853e-14	23.638
LOC283856	-1.26981	0.286473	-10.9823	1.66473e-25	9.6545e-24	47.1177
WFDC12	-1.27212	1.47787	-3.95733	8.57266e-05	0.000216665	0.573076
LRMP	-1.27261	-1.28787	-8.27048	1.00981e-15	1.19765e-14	24.959
DOCK3	-1.27324	-0.0173609	-8.82382	1.46972e-17	2.26018e-16	29.11
POU3F3	-1.27325	-2.07111	-7.08968	4.14671e-12	2.90652e-11	16.8174
HAPLN1	-1.2735	-2.01482	-4.45402	1.0213e-05	2.96987e-05	2.58669
RNF112	-1.27592	1.06933	-6.38568	3.63398e-10	1.94386e-09	12.4597
KRT17	-1.27636	2.21656	-3.99819	7.25444e-05	0.000185495	0.730288
CCNJL	-1.27651	-1.91107	-9.04089	2.64798e-18	4.59226e-17	30.7936
CHD5	-1.27678	1.55613	-7.2031	1.94777e-12	1.43944e-11	17.5551
HAAO	-1.27756	0.0660614	-8.2974	8.25908e-16	9.96233e-15	25.1561
ENPP6	-1.27813	1.68166	-6.08758	2.15216e-09	1.03548e-08	10.7325
SLCO3A1	-1.2799	-1.7308	-12.1763	2.29368e-30	3.58058e-28	58.1585
MACC1	-1.28001	-1.16988	-7.0354	5.933e-12	4.07509e-11	16.4678
HRH2	-1.28032	-0.189623	-8.23237	1.3412e-15	1.55476e-14	24.6807
SCGB2A1	-1.2809	2.06711	-5.98541	3.89599e-09	1.81125e-08	10.157
TMEM139	-1.28095	-1.97038	-8.68695	4.2636e-17	6.12538e-16	28.0642
ANKRD45	-1.28117	-0.861787	-8.04045	5.51617e-15	5.82846e-14	23.2946
NEXN	-1.28153	1.93498	-7.71774	5.61408e-14	5.11344e-13	21.0225
MATN4	-1.28243	-0.284726	-7.22512	1.68013e-12	1.25066e-11	17.6995
DNAJB4	-1.28263	-0.689615	-10.3357	5.28774e-23	2.01405e-21	41.4407
ZFPM2	-1.28266	-1.91312	-7.47579	3.04624e-13	2.5096e-12	19.3681
RTDR1	-1.28331	-1.03374	-9.36953	1.8684e-19	3.87456e-18	33.3997
CAPG	-1.2837	-1.60925	-9.95079	1.46251e-21	4.42852e-20	38.1716
ANKRD43	-1.28373	0.620132	-7.68863	6.89633e-14	6.19342e-13	20.8212
TMEM200B	-1.28384	1.44266	-7.62102	1.10937e-13	9.68336e-13	20.3561
CYP2W1	-1.28484	0.828131	-5.32527	1.4716e-07	5.51716e-07	6.64752
S1PR5	-1.28496	-0.538775	-6.83309	2.2117e-11	1.40838e-10	15.1846
EFNB1	-1.2852	-1.20766	-15.1158	2.00993e-43	2.42729e-40	87.857
AKR1C2	-1.28606	-2.50281	-6.31942	5.42894e-10	2.83099e-09	12.0696
RGN	-1.29016	0.926858	-8.31168	7.42183e-16	9.00533e-15	25.2609
IVL	-1.29091	-1.83243	-6.38106	3.73766e-10	1.99621e-09	12.4324
ATAD3C	-1.29102	-0.0723176	-8.82946	1.40619e-17	2.16734e-16	29.1534
GPR109A	-1.29114	0.423048	-7.14306	2.90913e-12	2.09413e-11	17.1634
KIAA0408	-1.29133	3.23343	-4.51755	7.66183e-06	2.27111e-05	2.86022
PDE7B	-1.29231	0.279774	-10.5042	1.20384e-23	5.01316e-22	42.8986
GRIA3	-1.29311	-0.056603	-5.98034	4.01161e-09	1.86078e-08	10.1287
MYL2	-1.29392	0.986639	-2.66131	0.0080112	0.0138326	-3.60862
TRO	-1.29509	-1.00163	-10.085	4.63839e-22	1.52362e-20	39.3022
CXCL6	-1.29711	1.13784	-5.71224	1.82764e-08	7.73958e-08	8.66065
RND3	-1.29719	-0.459732	-9.19211	7.88305e-19	1.48204e-17	31.9844
CLEC3A	-1.29726	1.86271	-3.37557	0.000788637	0.00170231	-1.49855
CPAMD8	-1.29861	3.04405	-7.46135	3.36533e-13	2.7603e-12	19.2707
LOC284837	-1.29897	-0.482769	-6.64678	7.22848e-11	4.26439e-10	14.0308
GPR156	-1.29942	-0.57467	-10.6368	3.71966e-24	1.71221e-22	44.0558
APOBEC3D	-1.29962	-0.784514	-9.62085	2.35203e-20	5.66752e-19	35.4381
PLA2G4D	-1.29984	2.05792	-3.55348	0.000412853	0.000933159	-0.898279
CDH22	-1.3004	1.73419	-4.98457	8.33467e-07	2.83907e-06	4.98073
NPPC	-1.30109	0.627943	-5.67922	2.19414e-08	9.18737e-08	8.48396
SLC16A12	-1.30161	-0.807291	-7.05989	5.04895e-12	3.50304e-11	16.6253
KIRREL3	-1.30249	-0.941743	-8.43033	3.03833e-16	3.87194e-15	26.1369
KITLG	-1.30252	-0.278161	-11.0899	6.2521e-26	4.04908e-24	48.0832
BCL11A	-1.30464	-0.281805	-6.55089	1.31609e-10	7.47423e-10	13.4475
CSTA	-1.30548	-0.362487	-6.6591	6.68976e-11	3.9648e-10	14.1062
IL1R2	-1.30584	-1.97871	-8.62373	6.94452e-17	9.65928e-16	27.5853
ANO6	-1.30629	-0.84422	-12.5704	4.93879e-32	1.1522e-29	61.9472
ETNK2	-1.3064	-0.566211	-12.8844	2.21113e-33	6.3936e-31	65.0142
C16orf89	-1.30712	-0.237081	-6.3034	5.97913e-10	3.099e-09	11.9758
FGF7	-1.30715	0.865287	-8.33972	6.01495e-16	7.38559e-15	25.467
CCDC60	-1.30721	3.23736	-5.18736	3.00388e-07	1.08325e-06	5.96081
GAS1	-1.30828	0.310345	-8.28857	8.82254e-16	1.0586e-14	25.0914
TGFBR3	-1.30841	0.517985	-10.9702	1.85812e-25	1.05964e-23	47.0093
BNC1	-1.3086	-0.88113	-6.63617	7.72677e-11	4.53619e-10	13.9659
INSC	-1.30874	-0.101452	-8.43978	2.8286e-16	3.62491e-15	26.2071
MYH2	-1.30882	0.826702	-4.06192	5.5752e-05	0.000145252	0.978508
FLNA	-1.3089	0.831627	-8.29542	8.38208e-16	1.01048e-14	25.1416
C2orf40	-1.31048	3.08313	-6.34034	4.78446e-10	2.51453e-09	12.1924
CA4	-1.31053	0.31818	-5.36097	1.22022e-07	4.63393e-07	6.82797
WNT3A	-1.3107	1.99696	-5.30471	1.63835e-07	6.10442e-07	6.54415
CDH2	-1.31103	-1.67252	-5.29168	1.75347e-07	6.49915e-07	6.47876
DDO	-1.31141	-0.590531	-9.8591	3.18502e-21	9.06913e-20	37.4055
RGNEF	-1.31264	-0.766891	-8.85204	1.17817e-17	1.84078e-16	29.3271
VAV3	-1.31412	-1.74058	-9.54678	4.34933e-20	1.00103e-18	34.8333
WNT10A	-1.31432	-0.232968	-7.84783	2.22277e-14	2.14141e-13	21.9295
KIAA1161	-1.31473	-1.77239	-10.5837	5.95733e-24	2.62455e-22	43.5917
FUT2	-1.31554	-1.22561	-6.6983	5.22373e-11	3.13944e-10	14.3471
GSTM4	-1.31555	-0.742725	-11.8156	7.24468e-29	8.54789e-27	54.7512
SOX5	-1.31558	-0.533843	-8.4763	2.14413e-16	2.79485e-15	26.4789
FCGBP	-1.3156	-0.880782	-5.80658	1.07898e-08	4.72011e-08	9.17045
TRIM6	-1.31765	-0.667549	-10.576	6.38277e-24	2.79996e-22	43.5237
RNF175	-1.31813	-0.126646	-8.075	4.28419e-15	4.58573e-14	23.5423
POPDC2	-1.31855	2.07964	-8.83131	1.38602e-17	2.14108e-16	29.1676
FCGR3B	-1.31916	-1.35077	-5.82272	9.85238e-09	4.33403e-08	9.25842
CDH17	-1.31922	0.143412	-5.71994	1.7512e-08	7.44195e-08	8.70197
CLIC6	-1.31948	0.657965	-8.14129	2.63211e-15	2.90679e-14	24.0197
VWA5A	-1.32039	-0.659863	-10.5853	5.87751e-24	2.59495e-22	43.605
LRRK2	-1.32064	-1.43651	-9.4586	9.00332e-20	1.96767e-18	34.1177
TRIM61	-1.32074	-0.539507	-11.5515	8.7412e-28	8.2699e-26	52.2943
SEMA5A	-1.32175	-1.27753	-8.97926	4.32054e-18	7.2646e-17	30.3126
ITGB1BP2	-1.32176	1.89067	-7.61127	1.18781e-13	1.03373e-12	20.2892
ATP1A4	-1.32399	-0.0778165	-9.05541	2.35863e-18	4.12108e-17	30.9073
VAT1L	-1.32446	-2.88854	-6.49226	1.89179e-10	1.04827e-09	13.0945
MAML2	-1.32749	-0.532471	-8.00138	7.33325e-15	7.57302e-14	23.0157
CAMK2A	-1.33021	-0.861486	-6.87797	1.65614e-11	1.07393e-10	15.4665
SOHLH2	-1.33134	0.95118	-3.97207	8.07285e-05	0.000204991	0.629621
COL9A1	-1.33139	1.81646	-4.13894	4.03665e-05	0.000107515	1.28344
EDNRB	-1.33157	-0.505705	-7.45034	3.63064e-13	2.96017e-12	19.1965
CSRP1	-1.33207	1.46597	-9.71245	1.09479e-20	2.82363e-19	36.1904
C3orf54	-1.33351	-0.68182	-8.82341	1.47437e-17	2.26563e-16	29.1069
GPLD1	-1.33444	0.239464	-9.09051	1.782e-18	3.16749e-17	31.1828
NHS	-1.33461	-0.67356	-11.3468	5.88364e-27	4.73691e-25	50.4137
TLR3	-1.3352	-0.21239	-8.51945	1.54375e-16	2.03946e-15	26.8013
KCNH5	-1.3358	-0.403544	-12.4203	2.14785e-31	4.15994e-29	60.4961
HBA1	-1.33687	-2.08472	-3.65174	0.000285361	0.000662494	-0.554145
PCDP1	-1.33826	-1.85543	-7.67046	7.83867e-14	6.98472e-13	20.6959
SEMA3D	-1.33972	1.60313	-5.46509	7.0247e-08	2.75846e-07	7.3603
OR7C1	-1.34026	0.691352	-8.52677	1.45994e-16	1.9437e-15	26.8561
ENTPD3	-1.34068	0.687772	-9.29791	3.34861e-19	6.6641e-18	32.826
FUT6	-1.34093	-2.81749	-5.33566	1.39369e-07	5.24519e-07	6.69991
ODZ2	-1.34129	0.982319	-7.55598	1.7473e-13	1.49032e-12	19.9117
C11orf70	-1.34168	0.211032	-8.48925	1.94306e-16	2.54569e-15	26.5756
NT5E	-1.34175	-1.24331	-11.1089	5.25162e-26	3.50051e-24	48.2551
P2RY12	-1.34176	-0.587247	-8.94533	5.65183e-18	9.30489e-17	30.0487
PLA2G4A	-1.34192	0.2314	-10.0553	5.98456e-22	1.92877e-20	39.0513
CACHD1	-1.34215	-0.302856	-10.2812	8.50552e-23	3.16912e-21	40.9726
SCUBE3	-1.34583	0.20238	-7.76077	4.13765e-14	3.84197e-13	21.3212
ANXA8L2	-1.3464	0.872347	-6.34931	4.53173e-10	2.39291e-09	12.2451
FXYD6	-1.34655	-0.223285	-9.02025	3.12062e-18	5.37921e-17	30.6322
CKMT2	-1.34709	1.46664	-7.62414	1.0854e-13	9.48627e-13	20.3774
KIRREL	-1.34762	-1.0294	-5.82201	9.89234e-09	4.35068e-08	9.2545
EFEMP1	-1.34898	-0.0816294	-10.3003	7.19752e-23	2.70137e-21	41.137
L1CAM	-1.34904	-0.96101	-5.67794	2.20973e-08	9.24887e-08	8.47712
HPCAL4	-1.34911	-1.72333	-7.56031	1.69545e-13	1.4473e-12	19.9411
RBP4	-1.34967	-1.29752	-5.70916	1.85921e-08	7.86679e-08	8.64409
MEIS2	-1.35009	1.20015	-8.62603	6.82232e-17	9.50218e-16	27.6027
PHYHIP	-1.35147	0.969531	-7.77486	3.74323e-14	3.49629e-13	21.4193
C12orf75	-1.35152	0.307847	-11.0092	1.30447e-25	7.7178e-24	47.3581
LRCH2	-1.35175	1.58706	-7.83218	2.48646e-14	2.37317e-13	21.8198
STON1-GTF2A1L	-1.35256	0.931722	-4.87706	1.41181e-06	4.66212e-06	4.47562
TIMP4	-1.35332	0.207616	-6.14303	1.55411e-09	7.59845e-09	11.0483
EGFL6	-1.35492	-2.6862	-7.37954	5.90019e-13	4.68048e-12	18.7219
BHMT2	-1.35501	0.785244	-8.90426	7.81469e-18	1.25536e-16	29.7304
MGC16703	-1.35503	-0.789925	-10.4633	1.7268e-23	7.00617e-22	42.5432
LOC283392	-1.35523	0.758122	-8.58645	9.2476e-17	1.26484e-15	27.3042
ST6GALNAC4	-1.35526	-1.56534	-12.5229	7.8692e-32	1.75603e-29	61.4873
ACSL6	-1.35594	-0.943301	-7.29979	1.01517e-12	7.78831e-12	18.1916
PLBD1	-1.35669	-1.89753	-12.9574	1.06831e-33	3.22534e-31	65.7325
CACNA2D1	-1.35704	1.15291	-4.60971	5.01856e-06	1.5307e-05	3.26344
MYL9	-1.3577	2.48015	-7.29173	1.07209e-12	8.1761e-12	18.1383
PTGDS	-1.35777	2.24397	-6.36106	4.22032e-10	2.2371e-09	12.3143
MSRB3	-1.35819	1.33852	-9.23404	5.61968e-19	1.07623e-17	32.3171
ANK2	-1.35905	-0.580961	-9.06128	2.25066e-18	3.94587e-17	30.9533
HOXB8	-1.36074	-1.97856	-6.82871	2.27471e-11	1.44403e-10	15.1572
ITGA9	-1.36113	0.308386	-7.5035	2.51518e-13	2.09905e-12	19.5554
ACOT11	-1.36309	-1.52614	-9.15484	1.0641e-18	1.9628e-17	31.6895
SLC2A4	-1.36319	2.07528	-6.62525	8.27456e-11	4.84531e-10	13.8992
ADCYAP1R1	-1.36515	-1.1819	-9.4224	1.212e-19	2.58117e-18	33.8253
MAP1A	-1.36542	-0.6264	-10.0507	6.22694e-22	2.00061e-20	39.0122
CLDN19	-1.36546	-0.483316	-9.8607	3.14234e-21	8.97248e-20	37.4188
GLIS3	-1.36664	-0.724392	-10.2536	1.08111e-22	3.96342e-21	40.7363
NRXN3	-1.36667	0.959311	-8.73449	2.94918e-17	4.35411e-16	28.4261
TNS1	-1.36686	1.05207	-9.37095	1.84673e-19	3.84517e-18	33.4112
MYOM1	-1.36789	0.73557	-6.7164	4.65789e-11	2.81669e-10	14.4588
KCNK3	-1.36844	2.75266	-5.99159	3.75949e-09	1.75136e-08	10.1916
IL1RL1	-1.36864	-0.762659	-6.70431	5.02872e-11	3.02312e-10	14.3842
WISP3	-1.36907	-0.593681	-8.47302	2.19826e-16	2.86177e-15	26.4545
SPATA6	-1.37035	-0.557514	-8.46978	2.25287e-16	2.92916e-15	26.4304
PPP2R2B	-1.37058	-1.34097	-9.03421	2.79258e-18	4.83403e-17	30.7413
RGS22	-1.37098	1.32861	-8.67731	4.59353e-17	6.57595e-16	27.991
RXRG	-1.37151	-1.12004	-7.39332	5.36955e-13	4.28105e-12	18.814
GJA1	-1.37429	-0.3941	-11.0421	9.66556e-26	5.94114e-24	47.6537
KANK4	-1.37486	0.219283	-6.74207	3.95762e-11	2.41959e-10	14.6175
DCAF12L1	-1.3758	0.172979	-8.43075	3.02854e-16	3.86186e-15	26.1401
LPCAT2	-1.37627	-0.897962	-12.3746	3.35366e-31	6.25915e-29	60.0563
SH3GL3	-1.37674	-0.693127	-8.83778	1.31745e-17	2.03977e-16	29.2174
ITGA2	-1.37694	-0.701618	-9.80356	5.09137e-21	1.3974e-19	36.9438
PAGE4	-1.37705	6.4289	-4.38373	1.39805e-05	3.98583e-05	2.28822
ITLN1	-1.37718	-0.474196	-6.02984	3.01293e-09	1.42164e-08	10.4062
C15orf59	-1.37718	1.29282	-9.43074	1.13186e-19	2.4332e-18	33.8926
ZSCAN4	-1.37756	-0.123363	-9.14459	1.15535e-18	2.1159e-17	31.6086
DRD2	-1.37855	-0.0263934	-8.00579	7.1019e-15	7.3526e-14	23.0471
PPARGC1B	-1.37916	-0.644948	-9.40472	1.40103e-19	2.96527e-18	33.6828
JPH2	-1.37959	2.94466	-7.13325	3.10553e-12	2.22148e-11	17.0996
EFS	-1.38178	0.615746	-8.37883	4.48211e-16	5.58906e-15	25.7556
MBNL3	-1.38411	-0.671276	-6.96139	9.63582e-12	6.42492e-11	15.9947
RAB38	-1.38511	-1.99577	-10.7045	2.03376e-24	9.82424e-23	44.6508
OR7A5	-1.3879	0.280832	-8.46391	2.3556e-16	3.05692e-15	26.3866
MME	-1.38847	3.54959	-5.48032	6.47453e-08	2.55521e-07	7.43898
GPX3	-1.38903	-0.887702	-9.00478	3.52874e-18	6.04717e-17	30.5114
PCP4	-1.39154	5.22565	-6.01252	3.33111e-09	1.56279e-08	10.3089
APOB	-1.39536	0.0111193	-7.18494	2.19974e-12	1.61075e-11	17.4363
SLC38A4	-1.39565	0.0729233	-4.72826	2.88123e-06	9.12553e-06	3.79321
CES4	-1.39621	0.803134	-6.2716	7.23784e-10	3.71018e-09	11.7902
CTTNBP2	-1.39655	-0.319379	-10.0855	4.61993e-22	1.51999e-20	39.3061
CA12	-1.39917	-2.1721	-8.38192	4.37898e-16	5.4684e-15	25.7784
TMIE	-1.40382	-1.43566	-10.7564	1.27766e-24	6.41331e-23	45.1089
IL6ST	-1.40469	-0.00827459	-5.47791	6.55886e-08	2.58601e-07	7.4265
RGS13	-1.40491	0.709216	-8.13117	2.83603e-15	3.11191e-14	23.9466
EFCAB1	-1.4054	1.79582	-6.85029	1.97993e-11	1.26985e-10	15.2925
IGDCC4	-1.40629	-2.77286	-7.77033	3.86578e-14	3.60257e-13	21.3877
BMP7	-1.40668	0.0331148	-6.30707	5.84835e-10	3.03275e-09	11.9973
PKD1L2	-1.40794	-2.10741	-8.18195	1.94938e-15	2.20258e-14	24.3141
KIAA1644	-1.40876	1.22497	-7.32657	8.46497e-13	6.55795e-12	18.3691
ROR2	-1.40894	1.53291	-8.40167	3.77302e-16	4.74923e-15	25.9245
MCC	-1.40939	-0.0146275	-11.0374	1.00926e-25	6.16668e-24	47.6111
USH1G	-1.40993	-1.169	-10.0071	9.04579e-22	2.83095e-20	38.6446
TRPC3	-1.4105	-0.886611	-10.5936	5.45749e-24	2.43042e-22	43.678
XG	-1.41095	-1.18017	-7.42066	4.45237e-13	3.59305e-12	18.9971
GRIN2A	-1.41578	-0.895458	-7.60776	1.21737e-13	1.05767e-12	20.2652
CHST2	-1.41605	-0.583506	-9.90859	2.09376e-21	6.13195e-20	37.8184
MTMR8	-1.41647	-0.210195	-10.7015	2.08875e-24	1.00427e-22	44.6245
ZBTB7C	-1.4179	-0.690803	-8.88165	9.3368e-18	1.47905e-16	29.5556
ADCY5	-1.4188	1.96765	-7.81097	2.89352e-14	2.74257e-13	21.6713
RNF128	-1.41901	-1.43577	-6.18386	1.22097e-09	6.05325e-09	11.2825
MECOM	-1.42033	-0.7915	-11.1983	2.31541e-26	1.65053e-24	49.0626
ASB2	-1.42263	2.27675	-7.89322	1.6043e-14	1.57968e-13	22.2488
ARHGAP23	-1.42321	-1.01599	-12.005	1.19179e-29	1.63116e-27	56.5321
USP44	-1.42364	-0.122819	-9.79395	5.52097e-21	1.51127e-19	36.8641
RGS9	-1.42502	0.409705	-7.40363	5.00386e-13	4.0113e-12	18.8829
CEND1	-1.42659	0.77849	-8.20914	1.59372e-15	1.82788e-14	24.5116
SVOPL	-1.42743	-0.804482	-9.84033	3.73307e-21	1.04986e-19	37.2492
GBP6	-1.42794	-2.06713	-10.2111	1.56298e-22	5.52533e-21	40.3733
ATCAY	-1.43028	3.31498	-6.21332	1.02507e-09	5.13286e-09	11.4522
C7orf58	-1.43053	1.86572	-8.02844	6.02158e-15	6.3202e-14	23.2087
CHRNA7	-1.43131	-0.0645323	-6.82655	2.30647e-11	1.46058e-10	15.1437
CHGB	-1.43139	1.06386	-5.39932	9.96694e-08	3.82684e-07	7.02297
SPATA18	-1.43154	0.224879	-8.55337	1.19142e-16	1.60392e-15	27.0555
RAB40A	-1.43231	0.923056	-8.24366	1.23316e-15	1.44172e-14	24.763
MYOF	-1.43235	-0.458644	-11.1058	5.40655e-26	3.59212e-24	48.2265
KCNF1	-1.43281	-1.69257	-9.14107	1.18851e-18	2.17149e-17	31.5808
COL23A1	-1.43376	0.177095	-7.66486	8.15396e-14	7.24785e-13	20.6573
CYP19A1	-1.4338	-1.57133	-9.76864	6.83157e-21	1.83097e-19	36.6545
BDNF	-1.43501	0.368835	-8.35552	5.34164e-16	6.59038e-15	25.5835
FRMD3	-1.4359	-0.830187	-7.74378	4.66835e-14	4.31135e-13	21.2031
CTF1	-1.43706	0.394808	-10.0941	4.29157e-22	1.41649e-20	39.3787
HSPB6	-1.4396	2.44599	-7.51278	2.35868e-13	1.97246e-12	19.6182
WSCD2	-1.43963	2.48262	-6.84544	2.0428e-11	1.30772e-10	15.262
FLJ45983	-1.43973	0.32016	-7.21312	1.8212e-12	1.35126e-11	17.6207
C1orf114	-1.43983	0.146743	-10.502	1.22754e-23	5.08093e-22	42.8794
LOC100130238	-1.43993	-0.632935	-9.99	1.04687e-21	3.24168e-20	38.5007
PRSS35	-1.44025	-0.90293	-6.99215	7.88061e-12	5.32726e-11	16.1908
SMTNL2	-1.44093	-0.219715	-6.56713	1.18966e-10	6.80327e-10	13.5458
ASXL3	-1.44201	0.756661	-8.97944	4.31436e-18	7.26015e-17	30.314
HOXD11	-1.44215	2.20715	-6.38619	3.62288e-10	1.93894e-09	12.4627
FAM163A	-1.44367	-0.943373	-8.41404	3.43652e-16	4.34699e-15	26.0161
CCDC8	-1.44392	0.209816	-10.2112	1.5614e-22	5.52533e-21	40.3743
KIT	-1.44432	-0.746504	-9.20453	7.13223e-19	1.34954e-17	32.0828
OVCH2	-1.44483	0.285213	-10.4564	1.83519e-23	7.43125e-22	42.4832
PROK1	-1.44534	3.79856	-5.05191	5.96162e-07	2.06855e-06	5.30225
TMEM37	-1.44536	-2.38623	-10.6795	2.54155e-24	1.19674e-22	44.4311
SCN7A	-1.44737	2.77054	-5.72084	1.74246e-08	7.40946e-08	8.7068
ZNF804A	-1.44738	0.60675	-8.70513	3.70381e-17	5.3776e-16	28.2024
ADRA1B	-1.44805	-1.81872	-8.53986	1.32105e-16	1.76685e-15	26.9542
ATP2B4	-1.44829	-0.85512	-10.9913	1.53513e-25	8.92811e-24	47.1976
PRIMA1	-1.44829	1.11755	-8.00876	6.94987e-15	7.20975e-14	23.0683
MGAT4C	-1.44898	-0.92507	-12.588	4.15472e-32	9.80418e-30	62.1179
ITGB8	-1.44912	-0.622306	-9.82177	4.36645e-21	1.21632e-19	37.095
ID1	-1.45156	-0.219541	-7.48856	2.78912e-13	2.31356e-12	19.4543
DMD	-1.45246	0.703365	-9.20726	6.97647e-19	1.3225e-17	32.1045
CDH23	-1.45271	-0.855622	-9.82482	4.25558e-21	1.18705e-19	37.1203
ARMCX1	-1.45321	0.26961	-8.95653	5.1726e-18	8.5798e-17	30.1357
KCNJ16	-1.45353	-2.83072	-5.67057	2.3015e-08	9.59192e-08	8.43778
CAV2	-1.45425	-1.0118	-13.2549	5.38475e-35	1.97409e-32	68.6831
FAM110C	-1.45499	-1.04028	-7.47747	3.0113e-13	2.48281e-12	19.3794
GSTM5	-1.45564	2.3762	-8.01948	6.42776e-15	6.70538e-14	23.1448
GLT1D1	-1.4557	-0.977258	-7.42223	4.40452e-13	3.55863e-12	19.0076
SLC8A1	-1.4559	1.00249	-8.99038	3.95615e-18	6.70684e-17	30.3991
RASGRF1	-1.45746	-1.87731	-8.19735	1.73929e-15	1.97826e-14	24.4259
PRICKLE2	-1.45827	-0.162251	-12.1296	3.60094e-30	5.47609e-28	57.7133
PGR	-1.45843	2.08134	-8.31967	6.99094e-16	8.51269e-15	25.3196
MAMDC2	-1.45886	0.885053	-8.97891	4.33256e-18	7.27885e-17	30.3098
SERPINB11	-1.4605	4.66742	-3.03568	0.00251354	0.0049485	-2.56287
C20orf200	-1.46076	3.23234	-7.14047	2.95978e-12	2.12611e-11	17.1465
SLC1A6	-1.46151	-0.734765	-9.81846	4.49033e-21	1.24408e-19	37.0675
PCDH9	-1.46318	0.265694	-9.29892	3.32116e-19	6.61976e-18	32.8341
FAM55D	-1.46443	1.64622	-4.28073	2.19797e-05	6.08966e-05	1.85886
ELAVL3	-1.46937	0.0250657	-7.29809	1.02692e-12	7.86377e-12	18.1804
FBXO17	-1.47158	0.0566165	-9.99489	1.00403e-21	3.12314e-20	38.5419
MUC6	-1.47251	0.764637	-2.85199	0.00450808	0.00845806	-3.09268
S100B	-1.47367	-1.71495	-6.99827	7.57087e-12	5.12572e-11	16.23
SLITRK3	-1.4737	1.10772	-5.57235	3.94021e-08	1.59237e-07	7.91834
P2RX1	-1.474	1.83477	-6.56796	1.18356e-10	6.77401e-10	13.5508
OPCML	-1.47416	-1.59142	-8.99441	3.8315e-18	6.52785e-17	30.4306
UNC5B	-1.47433	-0.874961	-11.4491	2.27323e-27	2.02911e-25	51.3516
ZNF536	-1.47662	1.41517	-7.30167	1.0023e-12	7.69533e-12	18.2041
IQSEC3	-1.47783	-0.460386	-8.18881	1.85285e-15	2.09929e-14	24.3639
AFAP1L2	-1.47899	-0.311366	-12.2317	1.34322e-30	2.1886e-28	58.6866
IL1RL2	-1.4811	-0.63522	-7.11602	3.48217e-12	2.46854e-11	16.9879
ADH1B	-1.4812	-0.24283	-6.83966	2.1201e-11	1.35509e-10	15.2258
SPON1	-1.48209	-0.349734	-9.12254	1.37898e-18	2.49211e-17	31.4348
PRSS16	-1.48226	0.258054	-6.47613	2.08936e-10	1.15215e-09	12.9979
FRMD6	-1.4836	0.224733	-11.9587	1.85474e-29	2.48874e-27	56.0957
TRPC6	-1.48471	-0.453149	-9.80842	4.88698e-21	1.3449e-19	36.9842
RBP1	-1.48624	-1.0294	-10.3118	6.5121e-23	2.4486e-21	41.2356
RASL12	-1.48665	1.72334	-9.19387	7.77192e-19	1.46383e-17	31.9983
C14orf64	-1.48786	-1.54066	-11.7087	1.99405e-28	2.17754e-26	53.7523
G0S2	-1.48982	-0.694111	-10.7175	1.81013e-24	8.88628e-23	44.7656
ANO4	-1.49005	2.88608	-6.80022	2.73075e-11	1.71026e-10	14.9791
TSPAN18	-1.49028	-0.140793	-11.1385	4.00655e-26	2.73271e-24	48.522
RASAL1	-1.49062	-3.42179	-7.25413	1.38211e-12	1.03861e-11	17.8902
SYT9	-1.49078	1.51417	-6.63466	7.80036e-11	4.57677e-10	13.9567
SORBS1	-1.49111	1.65092	-8.64488	5.90045e-17	8.30269e-16	27.7452
HECW1	-1.49118	0.862258	-5.90156	6.3015e-09	2.8458e-08	9.69114
GPRC6A	-1.49163	0.35029	-9.53139	4.93988e-20	1.12684e-18	34.7081
FGF10	-1.49235	1.09903	-8.00633	7.07398e-15	7.32739e-14	23.0509
RNF165	-1.49244	0.235519	-8.33492	6.2355e-16	7.63811e-15	25.4317
MAT1A	-1.49325	-2.09058	-8.48498	2.00713e-16	2.62796e-15	26.5437
POF1B	-1.49326	-0.254015	-5.84383	8.74566e-09	3.87794e-08	9.37376
NAV2	-1.49481	-1.96599	-11.2112	2.057e-26	1.48698e-24	49.1793
GNAZ	-1.49681	0.575039	-11.4194	2.99791e-27	2.59692e-25	51.0787
LIPG	-1.49779	-1.63684	-7.64719	9.2328e-14	8.15266e-13	20.5357
NTF4	-1.49963	1.80591	-6.05554	2.59477e-09	1.23483e-08	10.5511
PYGM	-1.49995	2.75005	-7.15706	2.6501e-12	1.91775e-11	17.2544
SV2B	-1.50044	0.96588	-6.27985	6.88804e-10	3.54237e-09	11.8383
PRODH	-1.50068	-2.73702	-8.29044	8.70005e-16	1.04513e-14	25.1051
CYP27A1	-1.50168	0.00624892	-7.81792	2.75345e-14	2.61827e-13	21.7199
ABCG2	-1.50247	0.876758	-10.1066	3.85295e-22	1.28411e-20	39.4848
NRXN1	-1.50354	1.52035	-6.81823	2.43306e-11	1.53458e-10	15.0916
ASCL2	-1.50431	-0.57778	-6.53454	1.45664e-10	8.22918e-10	13.3488
KCNMB1	-1.50461	2.94401	-8.29363	8.49527e-16	1.02292e-14	25.1284
ATRNL1	-1.50741	1.14946	-7.77358	3.77744e-14	3.52605e-13	21.4104
MASP1	-1.50828	3.27383	-6.74285	3.93797e-11	2.4083e-10	14.6224
NCCRP1	-1.50912	-0.392356	-7.10803	3.67191e-12	2.5932e-11	16.9361
ITGB3	-1.50943	-0.469397	-8.61606	7.36651e-17	1.02116e-15	27.5274
ZNF516	-1.51002	-0.505085	-10.3751	3.74716e-23	1.46253e-21	41.78
SLITRK2	-1.51048	-0.152264	-6.94446	1.076e-11	7.14201e-11	15.8871
LOC440173	-1.5107	-0.63823	-6.62743	8.16244e-11	4.78102e-10	13.9125
BCHE	-1.51113	0.119735	-6.80716	2.61211e-11	1.64196e-10	15.0224
SOX15	-1.51458	0.300451	-10.4473	1.98757e-23	7.98527e-22	42.4046
ACSF2	-1.51493	-1.00894	-10.6022	5.05782e-24	2.26224e-22	43.753
PALM3	-1.5152	-0.855712	-7.18545	2.19223e-12	1.60622e-11	17.4397
MPP2	-1.51596	0.523779	-10.2417	1.19826e-22	4.37726e-21	40.635
C5orf4	-1.51616	0.0306628	-11.5193	1.18141e-27	1.09254e-25	51.9972
FOXI2	-1.5167	-0.0413043	-10.4388	2.14199e-23	8.58889e-22	42.3309
ITGA8	-1.5168	2.69011	-4.88938	1.32969e-06	4.39944e-06	4.53301
SHISA9	-1.51728	1.54204	-4.38223	1.4074e-05	4.0097e-05	2.28189
SLC47A1	-1.51868	-1.00986	-10.5427	8.57335e-24	3.67455e-22	43.233
FHL1	-1.51879	1.26125	-8.71111	3.536e-17	5.15584e-16	28.2479
CYSLTR2	-1.51881	-1.10311	-8.57528	1.00747e-16	1.36976e-15	27.2201
VWCE	-1.52012	-1.02781	-9.96727	1.27086e-21	3.89415e-20	38.3099
PTCHD1	-1.52034	1.9782	-7.60069	1.27906e-13	1.10891e-12	20.2168
MYOT	-1.52151	1.17365	-5.57458	3.89271e-08	1.5738e-07	7.93005
ME1	-1.52543	-0.914109	-10.2769	8.82603e-23	3.27073e-21	40.9361
CXCL17	-1.52697	0.479076	-4.55911	6.33666e-06	1.90081e-05	3.04112
TEPP	-1.52965	0.0966556	-8.76608	2.30675e-17	3.4492e-16	28.6673
APOBEC2	-1.5297	-0.209773	-6.36806	4.04487e-10	2.14743e-09	12.3556
GCOM1	-1.53001	1.81168	-9.93127	1.72668e-21	5.16745e-20	38.0082
POU3F1	-1.53021	-1.23562	-10.6076	4.81928e-24	2.16831e-22	43.8006
GABRA3	-1.53304	-2.04028	-11.1007	5.66413e-26	3.73905e-24	48.1806
KRT24	-1.53351	-0.403564	-10.2786	8.69784e-23	3.22905e-21	40.9505
BAI3	-1.53434	-0.426835	-9.82878	4.11538e-21	1.15107e-19	37.1533
PLLP	-1.53545	-1.16885	-11.3995	3.60692e-27	3.04733e-25	50.8963
AHNAK2	-1.5356	-0.581898	-9.78558	5.92416e-21	1.60241e-19	36.7948
FOXP2	-1.53618	0.0467342	-7.89202	1.61824e-14	1.59111e-13	22.2404
EPHA2	-1.53638	-1.73674	-9.74884	8.06839e-21	2.1291e-19	36.4908
PMP2	-1.53641	0.809026	-6.84703	2.02193e-11	1.29517e-10	15.272
EDIL3	-1.53666	-1.14212	-6.46437	2.24616e-10	1.23233e-09	12.9275
FGFBP1	-1.53777	-1.11762	-5.32676	1.46015e-07	5.48023e-07	6.65504
CNTN1	-1.53954	1.80402	-6.17365	1.29704e-09	6.41337e-09	11.2238
PIPOX	-1.54036	-0.813634	-10.1416	2.85007e-22	9.65543e-21	39.7817
SLC46A2	-1.54501	-1.068	-8.86651	1.05167e-17	1.65319e-16	29.4387
SGCG	-1.54768	0.960391	-7.19653	2.03546e-12	1.49939e-11	17.5121
CALML3	-1.54812	0.920394	-5.33589	1.39195e-07	5.24057e-07	6.70111
B3GNT3	-1.54813	-1.09691	-5.85014	8.43872e-09	3.75364e-08	9.40834
C18orf34	-1.54934	1.81993	-8.47977	2.0883e-16	2.72728e-15	26.5048
TRPM3	-1.55129	-0.548376	-9.92392	1.8381e-21	5.4375e-20	37.9466
SLC34A2	-1.55174	-1.49267	-4.30587	1.9698e-05	5.49382e-05	1.96279
GATM	-1.55193	-1.96224	-13.8816	8.90816e-38	4.94282e-35	75.0093
AKR1B1	-1.55377	-1.63019	-11.3609	5.15951e-27	4.23699e-25	50.5432
B3GNT8	-1.55381	-0.913572	-11.0363	1.01908e-25	6.20825e-24	47.6015
KCNAB1	-1.55403	1.55819	-8.85398	1.16032e-17	1.81427e-16	29.3421
PCYT1B	-1.55675	0.00328531	-8.9224	6.77375e-18	1.09759e-16	29.8708
PGF	-1.55683	-1.69788	-9.85793	3.21679e-21	9.12265e-20	37.3957
TGM1	-1.55835	-0.201283	-8.30635	7.72412e-16	9.34935e-15	25.2218
ARSF	-1.5624	-0.842689	-11.9631	1.77936e-29	2.40331e-27	56.1366
ZNF204P	-1.56403	0.146983	-9.65253	1.80654e-20	4.42581e-19	35.6977
DDR2	-1.56425	0.226541	-6.89102	1.52211e-11	9.91398e-11	15.5488
ITPRIPL1	-1.56448	-0.366925	-9.97173	1.2235e-21	3.76025e-20	38.3473
NPFFR2	-1.56461	-0.689431	-9.51406	5.70024e-20	1.28883e-18	34.5672
VEPH1	-1.56513	-1.72954	-7.69456	6.61355e-14	5.94988e-13	20.8622
KCNB1	-1.56515	1.62186	-8.44084	2.80594e-16	3.60038e-15	26.215
SLC13A2	-1.56531	-1.17846	-6.4494	2.46241e-10	1.34593e-09	12.8381
CBLN4	-1.56557	-1.4308	-9.33054	2.568e-19	5.21474e-18	33.087
GJB3	-1.56744	-0.469628	-7.31366	9.24046e-13	7.11044e-12	18.2835
CD177	-1.56754	4.65997	-3.4728	0.000555605	0.00122916	-1.17417
LGI3	-1.569	0.0239817	-7.89395	1.59593e-14	1.5737e-13	22.254
KCNQ5	-1.57136	-0.115761	-9.71777	1.04706e-20	2.71415e-19	36.2343
LMOD1	-1.57241	3.4359	-8.44152	2.7914e-16	3.58396e-15	26.2201
ZNF488	-1.57246	-1.67417	-9.59046	3.0282e-20	7.14584e-19	35.1895
LASS3	-1.57343	-0.0117223	-7.99633	7.60762e-15	7.84058e-14	22.9797
CCDC85A	-1.57363	-0.0799986	-11.5663	7.60905e-28	7.26576e-26	52.4312
EDDM3A	-1.57381	-0.0844696	-9.10063	1.64346e-18	2.93393e-17	31.2623
ATP6V1G3	-1.57448	0.290731	-11.7621	1.20356e-28	1.37273e-26	54.2504
RGS7BP	-1.57524	1.94824	-7.63743	9.8882e-14	8.69772e-13	20.4686
FADS2	-1.57671	0.448261	-6.75384	3.67192e-11	2.25973e-10	14.6905
MAMLD1	-1.57676	-0.848055	-12.1759	2.30218e-30	3.58058e-28	58.1548
PLCL1	-1.57784	0.60361	-8.97357	4.51993e-18	7.56886e-17	30.2682
C11orf45	-1.57874	-0.588621	-11.7213	1.76935e-28	1.95294e-26	53.8702
CNN1	-1.57934	5.14475	-7.61336	1.17057e-13	1.01916e-12	20.3035
GALNT9	-1.57994	-0.295464	-8.84762	1.21975e-17	1.9014e-16	29.2931
GALR1	-1.58021	0.884666	-8.65667	5.38754e-17	7.64912e-16	27.8345
TCEAL2	-1.58023	2.7294	-8.18084	1.96541e-15	2.21824e-14	24.3061
SCARA3	-1.58025	0.0075756	-12.313	6.10748e-31	1.04489e-28	59.4645
CRISP1	-1.58033	0.473458	-7.77919	3.62965e-14	3.39794e-13	21.4494
CAV1	-1.58368	-0.263541	-11.8987	3.28757e-29	4.21837e-27	55.5309
MYL1	-1.58669	0.964939	-3.63226	0.000307244	0.00070953	-0.623077
ZNF185	-1.5878	0.185564	-11.157	3.38216e-26	2.32738e-24	48.689
WFDC5	-1.58841	0.918346	-5.2998	1.68087e-07	6.24583e-07	6.51948
ZNF154	-1.58988	-0.398557	-12.0398	8.53581e-30	1.20855e-27	56.8615
LONRF3	-1.59002	-1.13058	-10.7067	1.99318e-24	9.65093e-23	44.6706
OCA2	-1.59117	-0.592768	-8.81961	1.51895e-17	2.3289e-16	29.0776
PLAC9	-1.59244	0.0469244	-6.60933	9.14236e-11	5.30955e-10	13.8021
GLIS1	-1.59309	2.11121	-8.12746	2.9144e-15	3.18768e-14	23.9199
ANO1	-1.59678	0.347846	-11.6004	5.52496e-28	5.42715e-26	52.7469
TG	-1.59682	0.690435	-5.79099	1.17779e-08	5.13461e-08	9.08566
HCN4	-1.59745	-0.245607	-9.35396	2.1216e-19	4.36438e-18	33.2748
NEFH	-1.5991	6.24782	-3.80048	0.00016055	0.000388186	-0.0162297
CXorf57	-1.60065	-2.09779	-11.0238	1.1422e-25	6.89685e-24	47.4891
FOXQ1	-1.60404	-0.466428	-8.2018	1.68291e-15	1.92265e-14	24.4582
CCNI2	-1.60416	-1.66693	-8.43533	2.92549e-16	3.74208e-15	26.1741
BEX1	-1.60501	-0.0239277	-6.65153	7.01579e-11	4.14487e-10	14.0599
PAQR8	-1.60555	-1.13632	-13.5683	2.22875e-36	9.73536e-34	71.8287
B3GALT2	-1.60606	1.45201	-8.69165	4.11136e-17	5.92324e-16	28.0999
ACSS3	-1.60634	-0.010446	-9.6639	1.64304e-20	4.06896e-19	35.791
ALDH1A2	-1.60859	2.88097	-8.39852	3.86395e-16	4.85477e-15	25.9011
FAM176A	-1.60927	-3.19221	-11.6973	2.22032e-28	2.41181e-26	53.6462
FILIP1	-1.60958	-0.63794	-8.9674	4.74641e-18	7.92226e-17	30.2202
GATA5	-1.61062	2.36744	-6.51649	1.62884e-10	9.11421e-10	13.2401
DAAM2	-1.61071	-0.0947044	-10.4868	1.40417e-23	5.77708e-22	42.7469
SLPI	-1.6132	-0.80844	-5.51289	5.43517e-08	2.16542e-07	7.60782
CRABP1	-1.61455	-0.820737	-6.03911	2.85504e-09	1.35149e-08	10.4584
GPR109B	-1.61549	-0.319953	-7.96333	9.66729e-15	9.84471e-14	22.745
SNAI2	-1.61629	-0.126116	-9.74832	8.10362e-21	2.13565e-19	36.4865
FAM46B	-1.61637	0.652794	-8.63883	6.18209e-17	8.67521e-16	27.6995
SEMA3A	-1.61645	-1.04887	-8.91961	6.92403e-18	1.12106e-16	29.8492
RBMS3	-1.61766	-0.0191125	-10.5965	5.31833e-24	2.37359e-22	43.7035
PLAG1	-1.61998	-0.895311	-11.6152	4.80774e-28	4.83838e-26	52.8841
KRT14	-1.62075	3.17447	-5.26084	2.05781e-07	7.54948e-07	6.3247
NIPAL4	-1.62076	-0.387044	-9.09896	1.66558e-18	2.96947e-17	31.2492
EYA4	-1.62569	2.09293	-9.17051	9.38128e-19	1.74139e-17	31.8134
CARTPT	-1.62569	2.1285	-4.96592	9.13876e-07	3.09858e-06	4.89241
CYP4F3	-1.62932	-1.69674	-7.34326	7.5565e-13	5.91666e-12	18.4801
KRT7	-1.6316	0.206788	-5.37926	1.10812e-07	4.23487e-07	6.92083
MRO	-1.632	-1.59182	-10.6307	3.92694e-24	1.79846e-22	44.0024
ASTN1	-1.63232	-0.66609	-6.86957	1.74849e-11	1.12943e-10	15.4136
NEFM	-1.63417	-0.221869	-6.11964	1.78341e-09	8.67204e-09	10.9148
CEL	-1.63463	-0.618074	-7.46305	3.32609e-13	2.73095e-12	19.2822
MPZ	-1.63487	-0.131138	-7.1242	3.29807e-12	2.35102e-11	17.0409
FAM107A	-1.63523	1.44514	-9.9521	1.44624e-21	4.38573e-20	38.1826
TPRXL	-1.64055	-0.206252	-9.64273	1.96026e-20	4.77393e-19	35.6173
APOBEC3G	-1.64108	-0.805226	-11.9867	1.41924e-29	1.92961e-27	56.3598
DMBT1	-1.64198	-2.13121	-6.05062	2.67015e-09	1.26864e-08	10.5233
PPP1R3C	-1.64532	0.336487	-10.6603	3.01566e-24	1.40389e-22	44.2625
C16orf74	-1.64597	-0.817705	-10.642	3.55158e-24	1.64221e-22	44.1014
FLRT3	-1.64597	0.522325	-7.36544	6.49661e-13	5.12588e-12	18.6278
FLNC	-1.64765	3.44372	-7.69028	6.81665e-14	6.12454e-13	20.8326
DGKG	-1.6478	-1.47773	-9.08124	1.91914e-18	3.39948e-17	31.1099
GPR126	-1.64816	-0.832224	-8.75574	2.50007e-17	3.71931e-16	28.5883
P2RX6	-1.64898	-0.622395	-9.33243	2.52861e-19	5.14493e-18	33.1022
GGT6	-1.65006	1.11502	-6.94972	1.03974e-11	6.90583e-11	15.9205
P2RY2	-1.65231	-1.81505	-9.89985	2.25504e-21	6.57613e-20	37.7454
DSC3	-1.65346	2.63982	-6.32989	5.09653e-10	2.66578e-09	12.131
NKAPL	-1.65675	0.377208	-12.5035	9.52334e-32	2.0366e-29	61.299
STXBP5L	-1.65873	2.82093	-7.51659	2.29726e-13	1.92266e-12	19.6441
NRK	-1.66005	1.71836	-7.61089	1.19098e-13	1.03605e-12	20.2866
CPEB1	-1.6637	-0.326308	-9.98547	1.08811e-21	3.35924e-20	38.4627
TRIM9	-1.66466	-2.59965	-11.3127	8.06015e-27	6.29182e-25	50.1033
SAMD12	-1.66597	-0.72684	-10.8309	6.54578e-25	3.40215e-23	45.768
LOC284276	-1.66633	1.65598	-10.2111	1.56367e-22	5.52533e-21	40.3729
LPHN3	-1.66656	-1.05333	-9.27645	3.9859e-19	7.81572e-18	32.6548
SYT10	-1.66677	0.886284	-8.91898	6.95892e-18	1.12493e-16	29.8443
GPRC5B	-1.66829	-1.08997	-14.8462	3.58223e-42	3.67716e-39	85.0103
PIP5K1B	-1.66999	-0.591226	-10.7886	9.57642e-25	4.83056e-23	45.393
ITGB6	-1.67044	-0.150853	-7.83619	2.41612e-14	2.30926e-13	21.8479
ARL4D	-1.67293	-0.920796	-11.8321	6.19483e-29	7.48116e-27	54.9057
LOC255167	-1.67337	1.22712	-8.27021	1.01181e-15	1.19934e-14	24.957
SPOCK3	-1.67758	5.5563	-7.7917	3.32004e-14	3.11804e-13	21.5367
EVX2	-1.67764	1.00333	-11.0389	9.9492e-26	6.09723e-24	47.6252
C1orf190	-1.67798	0.356205	-11.921	2.65884e-29	3.47682e-27	55.7403
D4S234E	-1.67985	0.781172	-7.33486	8.00139e-13	6.23884e-12	18.4242
HFE	-1.6804	-0.748462	-10.6702	2.76161e-24	1.29739e-22	44.3493
TSLP	-1.68127	1.54716	-9.32606	2.66345e-19	5.39256e-18	33.0511
C4orf19	-1.68158	-1.29711	-7.14394	2.89223e-12	2.08269e-11	17.1691
PDZRN4	-1.68232	3.53059	-8.50875	1.67495e-16	2.20711e-15	26.7212
AFF2	-1.6826	-0.918935	-9.90608	2.13877e-21	6.25483e-20	37.7975
DMKN	-1.68484	-0.677188	-8.01414	6.68302e-15	6.94696e-14	23.1066
VGLL1	-1.68541	0.912179	-6.7079	4.91571e-11	2.96038e-10	14.4063
SLC7A4	-1.68678	1.368	-4.76905	2.37389e-06	7.60666e-06	3.97835
FAM167A	-1.68849	-1.25254	-8.94045	5.87401e-18	9.61671e-17	30.0108
FAM83C	-1.68942	-0.624854	-8.59552	8.6257e-17	1.18294e-15	27.3725
PEG10	-1.69239	-2.60153	-7.71651	5.66324e-14	5.15594e-13	21.014
ALDH1L2	-1.69326	-1.18422	-11.2773	1.11834e-26	8.47211e-25	49.7803
SLC5A8	-1.69454	1.04466	-5.47297	6.7344e-08	2.65166e-07	7.40101
ANO5	-1.69686	1.23824	-9.14025	1.19636e-18	2.18322e-17	31.5744
SCN2B	-1.6979	0.758421	-9.75725	7.51791e-21	1.98895e-19	36.5603
PPP1R1A	-1.69907	0.594603	-7.51305	2.35423e-13	1.96953e-12	19.6201
DEFB1	-1.69936	0.0681134	-5.9991	3.59991e-09	1.68198e-08	10.2336
TNNT3	-1.70103	-0.350108	-5.48669	6.25718e-08	2.47324e-07	7.47192
PTPRZ1	-1.70323	-1.22135	-6.38893	3.56296e-10	1.90856e-09	12.4789
ATP6V0D2	-1.70346	-0.421621	-7.8665	1.94417e-14	1.88986e-13	22.0607
LOC554202	-1.71104	-0.665698	-9.25008	4.93573e-19	9.54147e-18	32.4446
ZNF750	-1.71161	1.62417	-7.02519	6.34517e-12	4.34221e-11	16.4023
ARHGAP20	-1.71218	0.610211	-10.5217	1.03139e-23	4.36587e-22	43.0509
C21orf62	-1.71228	0.347623	-7.12909	3.19272e-12	2.27909e-11	17.0726
C9orf125	-1.71365	-0.396785	-9.75821	7.45772e-21	1.98069e-19	36.5682
COLEC10	-1.71548	-0.991235	-10.8275	6.75113e-25	3.4912e-23	45.7376
ANGPTL1	-1.71836	0.545593	-8.61378	7.49661e-17	1.0364e-15	27.5102
SYT8	-1.71881	-1.24269	-7.64234	9.55255e-14	8.4133e-13	20.5024
NDP	-1.71935	1.65737	-8.37849	4.4938e-16	5.59477e-15	25.753
ADAMTS5	-1.72149	-0.334619	-10.2059	1.63562e-22	5.75973e-21	40.3286
KCNJ5	-1.7215	0.0461491	-10.4698	1.63148e-23	6.63254e-22	42.5991
C1QL1	-1.7221	-2.24338	-7.72214	5.442e-14	4.96553e-13	21.053
TGM4	-1.72657	6.53698	-2.87174	0.00423965	0.0079978	-3.03725
TMEM108	-1.72704	-2.07075	-10.241	1.20596e-22	4.39756e-21	40.6287
DSG3	-1.72752	-0.744842	-6.4471	2.49732e-10	1.36225e-09	12.8244
RND2	-1.72771	-0.590627	-11.0098	1.29686e-25	7.70315e-24	47.3639
TRHDE	-1.72921	0.9242	-9.07124	2.07865e-18	3.65679e-17	31.0315
GSTM3	-1.73065	0.139661	-12.6614	2.01688e-32	4.98873e-30	62.8314
C1orf106	-1.73092	-1.56212	-8.58617	9.26744e-17	1.26671e-15	27.3021
CSRNP3	-1.73237	-0.144997	-9.92815	1.77318e-21	5.26821e-20	37.982
PRKCB	-1.73337	-0.0743282	-10.2223	1.41827e-22	5.05503e-21	40.469
DLK2	-1.73375	2.32163	-6.14227	1.56112e-09	7.62725e-09	11.044
GNAL	-1.7344	0.724478	-10.4308	2.29829e-23	9.14417e-22	42.2615
DCHS2	-1.73567	0.126538	-9.65479	1.7728e-20	4.35355e-19	35.7162
FABP7	-1.736	-1.95484	-8.95562	5.2099e-18	8.62575e-17	30.1287
CRIP3	-1.73605	0.965804	-7.7425	4.71079e-14	4.34468e-13	21.1942
FBXL21	-1.73678	0.0829562	-8.5423	1.2967e-16	1.73882e-15	26.9724
MLC1	-1.73691	-0.468054	-6.89525	1.481e-11	9.65852e-11	15.5755
KLHL4	-1.73694	-1.546	-11.4265	2.80579e-27	2.46166e-25	51.144
LOC84856	-1.74001	-2.67578	-9.54323	4.47906e-20	1.02973e-18	34.8044
WDR72	-1.74015	-3.60035	-5.93367	5.24518e-09	2.39456e-08	9.86887
NECAB1	-1.74215	0.480301	-11.6082	5.13364e-28	5.067e-26	52.8194
VIT	-1.74223	1.73179	-7.57304	1.5515e-13	1.33213e-12	20.0279
KRT15	-1.74725	3.52825	-4.57204	5.97108e-06	1.79798e-05	3.09775
CRYAB	-1.75359	-0.248405	-10.6588	3.0557e-24	1.41931e-22	44.2495
EDAR	-1.75377	0.0385991	-7.73011	5.14339e-14	4.7119e-13	21.1082
RHBDL3	-1.75477	0.0639046	-11.769	1.12744e-28	1.29309e-26	54.3149
CLCNKB	-1.75624	-0.0861778	-11.2199	1.89801e-26	1.39165e-24	49.2587
CMTM5	-1.75774	0.360328	-9.51515	5.64936e-20	1.27874e-18	34.5761
ST6GALNAC2	-1.75805	-0.991865	-10.393	3.20368e-23	1.25999e-21	41.9343
HS3ST5	-1.76281	-1.22667	-10.1345	3.03099e-22	1.01843e-20	39.7211
CHST9	-1.7632	1.54154	-6.71205	4.78806e-11	2.8869e-10	14.432
MYH7	-1.76768	0.0745101	-3.19618	0.00147257	0.00302712	-2.07384
PHYHIPL	-1.768	0.61052	-9.76808	6.86406e-21	1.83728e-19	36.6498
CDHR1	-1.76947	-1.0147	-9.92658	1.79703e-21	5.32366e-20	37.9688
GDF10	-1.77627	-0.398958	-8.17309	2.08138e-15	2.3427e-14	24.2499
HIF3A	-1.78221	0.369179	-8.84667	1.22886e-17	1.9127e-16	29.2858
UGT3A1	-1.78316	-0.551272	-9.50334	6.22808e-20	1.39588e-18	34.4801
[truncated: 246 more rows]
