# Supplementary material for: A Gleason score-related outcome model for human prostate cancer: a comprehensive study based on weighted gene co-expression network analysis
Source: Cancer Cell Int. 2020 May 11;20:159. doi: 10.1186/s12935-020-01230-x (PMC7216484; doi:10.1186/s12935-020-01230-x)
Supplement: Supplementary file 12 — Additional file 12: Table S6. The results of GSEA analysis. [file 12935_2020_1230_MOESM12_ESM.xlsx]

## Sheet: Sheet1
ID	setSize	enrichmentScore	NES	pvalue	FDR	rank	leading_edge	core_enrichment
HALLMARK_E2F_TARGETS	189	0.802613	3.43242	0.00061237	0.00121791	1881	tags=59%, list=9%, signal=54%	KIF4A/DLGAP5/MELK/MYBL2/RRM2/KIF18B/TOP2A/ESPL1/SPC25/CDC20/BIRC5/HMMR/CDK1/AURKB/CDKN3/ASF1B/PLK1/SPC24/DIAPH3/KIF2C/BUB1B/PTTG1/TK1/SPAG5/MKI67/CCNB2/CENPE/CENPM/E2F8/CDCA3/UBE2T/TACC3/AURKA/TRIP13/CDCA8/LMNB1/CIT/EZH2/DEPDC1/GINS1/RACGAP1/HELLS/RAD51AP1/STMN1/CKS2/MAD2L1/GINS4/PLK4/KPNA2/MCM4/BRCA1/RNASEH2A/DSCC1/SMC4/UBE2S/BRCA2/CCNE1/MXD3/DONSON/TIMELESS/CDKN2C/PCNA/MCM2/CDC25A/PSMC3IP/H2AFX…
HALLMARK_G2M_CHECKPOINT	186	0.771572	3.29581	0.000606428	0.00121791	1581	tags=46%, list=8%, signal=43%	CDC45/KIF4A/NEK2/UBE2C/CENPA/MYBL2/PBK/EXO1/TROAP/BUB1/TOP2A/ESPL1/CDC20/BIRC5/HMMR/TPX2/CDK1/NUSAP1/AURKB/POLQ/CDKN3/RAD54L/PLK1/KIF15/CENPF/KIF2C/PTTG1/E2F2/MKI67/CCNA2/CCNB2/CENPE/CDC6/E2F1/TTK/TACC3/AURKA/KIF11/LMNB1/PRC1/EZH2/RACGAP1/STMN1/CKS2/MAD2L1/PLK4/GINS2/KPNA2/STIL/TRAIP/SMC4/UBE2S/BRCA2/PTTG3P/NDC80/CDC7/CDKN2C/MCM2/CDC25A/SQLE/H2AFX/HMGB3/SMC2/DBF4/CCNF/H2AFZ/CHEK1/CKS1B/E2F3/DTYMK…
HALLMARK_MYC_TARGETS_V1	191	0.668448	2.8635	0.000616143	0.00121791	4777	tags=71%, list=23%, signal=55%	CDC45/CDC20/CCNA2/TYMS/MAD2L1/KPNA2/MCM4/PCNA/MCM2/RFC4/MCM7/CBX3/H2AFZ/NME1/HSPD1/GLO1/NOP16/AIMP2/LDHA/MCM6/HSPE1/PPIA/MCM5/CCT5/SRM/PABPC1/RANBP1/ODC1/SRPK1/HPRT1/SNRPB2/SNRPA1/XPOT/GNL3/RRM1/APEX1/RAN/CCT2/COPS5/CDK4/SSBP1/SNRPG/SNRPD1/KPNB1/CYC1/POLD2/RRP9/LSM7/PSMA7/COX5A/EPRS/PGK1/NDUFAB1/CCT3/PSMA6/LSM2/PPM1G/PSMD14/HDGF/CAD/ILF2/HNRNPA2B1/CLNS1A/BUB3/CSTF2/IMPDH2/C1QBP/ERH/TFDP1/IARS/VDA…
HALLMARK_MITOTIC_SPINDLE	195	0.597641	2.56273	0.000633312	0.00121791	989	tags=17%, list=5%, signal=17%	KIF4A/DLGAP5/NEK2/BUB1/TOP2A/ESPL1/BIRC5/TPX2/CDK1/NUSAP1/ANLN/PLK1/KIF15/CENPF/KIF2C/CCNB2/CENPE/TTK/AURKA/KIF11/LMNB1/PRC1/RACGAP1/ECT2/PIF1/SMC4/BRCA2/NDC80/KNTC1/SAC3D1/KIF20B/INCENP/CEP72/FBXO5
HALLMARK_MTORC1_SIGNALING	195	0.550371	2.36003	0.000633312	0.00121791	3879	tags=50%, list=19%, signal=41%	RRM2/BUB1/PLK1/AURKA/MCM4/ELOVL6/SCD/DHFR/TRIB3/MCM2/CDC25A/SQLE/SLC7A11/SHMT2/ASNS/CCNF/ACACA/HSPD1/LDHA/GMPS/HSPE1/TMEM97/MTHFD2/CCT6A/PPIA/PSAT1/ENO1/IFI30/HPRT1/PDK1/UNG/COPS5/ARPC5L/SRD5A1/GAPDH/MLLT11/DHCR7/TOMM40/PSMA3/RRP9/PNP/DHCR24/EPRS/PGK1/TUBG1/NUPR1/HMBS/PSMD14/NUP205/FADS1/PSMC2/PPA1/EEF1E1/GPI/TPI1/CACYBP/GSK3B/MTHFD2L/UCHL5/ACSL3/IMMT/STIP1/GLA/PSPH/YKT6/SERP1/P4HA1/PSMB5/HSPA9/E…
HALLMARK_MYC_TARGETS_V2	58	0.637687	2.26205	0.000333333	0.00105293	4837	tags=71%, list=24%, signal=54%	PLK1/PLK4/MCM4/CBX3/HSPD1/NOP16/AIMP2/HSPE1/TMEM97/MCM5/SRM/SLC19A1/UNG/GNL3/TFB2M/IPO4/CDK4/DCTPP1/RRP9/TBRG4/SLC29A2/EXOSC5/PRMT3/PA2G4/RABEPK/NOP56/NPM1/BYSL/RRP12/PUS1/FARSA/PPAN/LAS1L/MRTO4/MYC/SUPV3L1/WDR74/WDR43/NOP2/PES1/HK2
HALLMARK_DNA_REPAIR	139	0.497327	2.04454	0.000483325	0.00120831	6044	tags=53%, list=29%, signal=38%	RAD51/ZWINT/TYMS/FEN1/PCNA/RFC4/SAC3D1/RPA3/RFC2/NME1/RFC3/LIG1/ARL6IP1/POLD1/BOLA2/RFC5/HPRT1/PRIM1/POLB/NUDT9/POLA2/POLR2H/RALA/STX3/PNP/CCNO/POLR2K/CSTF3/ADCY6/UMPS/COX17/IMPDH2/CMPK2/SNAPC4/ITPA/SDCBP/ZNF707/POLR2F/NME3/POLD3/RAE1/RRM2B/POLA1/POLR1C/APRT/SSRP1/DUT/RBX1/ADRM1/CANT1/POLR1D/POLR2J/TAF10/TARBP2/NCBP2/GTF2A2/UPF3B/POLR2I/GPX4/TAF12/POLR2G/GUK1/POLR2D/BCAM/TSG101/ERCC8/POLE4/GTF3C5…
HALLMARK_OXIDATIVE_PHOSPHORYLATION	182	0.455316	1.93425	0.000598086	0.00121791	5681	tags=58%, list=28%, signal=42%	MRPL15/TIMM10/LDHA/SLC25A5/COX6C/MRPS12/UQCRH/AIFM1/NDUFB4/CYCS/MDH2/CYC1/ETFA/DECR1/COX5A/UQCRQ/BAX/MTX2/FH/NDUFAB1/NDUFV2/COX6A1/SLC25A6/TIMM8B/COX7B/HSD17B10/GPI/TIMM13/COX17/UQCRB/TIMM17A/IMMT/VDAC1/NDUFB1/MRPS15/ACAT1/MRPS30/HTRA2/NDUFB3/NDUFS6/MRPS22/HSPA9/ATP6V1G1/POLR2F/LRPPRC/TIMM50/UQCRFS1/NDUFB5/ECHS1/PMPCA/DLAT/MRPS11/NDUFB6/IDH2/SDHB/COX5B/CS/NDUFA1/NDUFB2/ATP6V1C1/NDUFA8/NDUFV1/ATP6…
HALLMARK_UNFOLDED_PROTEIN_RESPONSE	108	0.430817	1.70617	0.000425713	0.00118254	5535	tags=50%, list=27%, signal=37%	H2AFX/ASNS/CKS1B/MTHFD2/TARS/PSAT1/LSM4/EXOSC4/EIF4EBP1/XPOT/YWHAZ/RRP9/EXOSC5/YIF1A/IARS/FUS/NHP2/SERP1/NOP56/HSPA9/NPM1/DKC1/CEBPG/SRPRB/SEC11A/NFYA/ALDH18A1/EIF4E/NOP14/WIPI1/CALR/PDIA5/EXOSC9/DDX10/CNOT6/IGFBP1/EIF4G1/EIF4A3/POP4/BANF1/EIF2S1/EXOSC2/HSPA5/PAIP1/HSP90B1/EEF2/EIF4A1/KHSRP/HYOU1/EIF2AK3/STC2/TUBB2A/PDIA6/CHAC1
HALLMARK_SPERMATOGENESIS	133	0.401676	1.64007	0.000467071	0.00120831	864	tags=12%, list=4%, signal=12%	NEK2/BUB1/CDK1/NCAPH/CDKN3/KIF2C/CCNB2/ALOX15/TTK/AURKA/EZH2/CNIH2/RFC4/DBF4/CLPB/THEG
HALLMARK_GLYCOLYSIS	195	0.311116	1.33409	0.010133	0.0174707	4904	tags=36%, list=24%, signal=28%	CENPA/KIF20A/HMMR/CDK1/AURKA/DEPDC1/STMN1/EFNA3/BIK/SLC25A10/TXN/MIF/LDHA/CLDN3/PPIA/ENO1/SLC25A13/MIOX/SPAG4/DSC2/TSTA3/MDH2/PPFIA4/PFKFB1/AGRN/ABCB6/PGK1/POLR3K/PAXIP1/TPI1/LCT/ALDOB/B3GALT6/P4HA1/G6PD/CAPN5/CLDN9/PMM2/ALDOA/TALDO1/NASP/PRPS1/RARS/CLN6/AKR1A1/GALE/SRD5A3/VCAN/FAM162A/LHX9/COPB2/GOT1/CHST1/PSMC4/HS2ST1/BPNT1/IDUA/DLD/SAP30/GALK2/ARTN/HOMER1/IDH1/RPE/B4GALT2/HSPA5/FKBP4/HK2/SDHC/…
HALLMARK_P53_PATHWAY	194	-0.384181	-1.39569	0.0126115	0.0210192	3743	tags=27%, list=18%, signal=22%	NOTCH1/FUCA1/TSC22D1/ABAT/DDB2/TCN2/CD82/BMP2/TPD52L1/TNNI1/IER5/NHLH2/PTPN14/ZFP36L1/DEF6/PHLDA3/JUN/SFN/DGKA/TXNIP/SOCS1/TSPYL2/LIF/TGFA/S100A4/LRMP/GLS2/CASP1/RRAD/KLF4/STEAP3/ZNF365/PITPNC1/HBEGF/STOM/IER3/LDHB/ATF3/BTG2/CCND2/EPHA2/HSPA4L/ITGB4/FOS/VWA5A/KRT17/CLCA2/ALOX15B/GPX2/SERPINB5/TP63
HALLMARK_IL2_STAT5_SIGNALING	195	-0.406916	-1.47983	0.00356168	0.00636014	4486	tags=43%, list=22%, signal=34%	BHLHE40/SMPDL3A/CD83/POU2F1/TRAF1/CAPN3/CISH/IL3RA/IL10/MYO1C/MAP6/CD81/RORA/LTB/RRAGD/MAP3K8/SELL/ARL4A/IL10RA/PLSCR1/ECM1/TNFRSF1B/GLIPR2/AHR/BMP2/RABGAP1L/GBP4/PLIN2/SCN9A/IRF4/MAFF/WLS/IFITM3/CCR4/TIAM1/IL4R/SLC2A3/CD48/AHNAK/GABARAPL1/BATF/CD44/GATA1/CAPG/IL1R2/FGL2/SOCS1/SHE/PHLDA1/ADAM19/EMP1/AKAP2/CDKN1C/LIF/IL18R1/IL2RB/PLAGL1/CD79B/GALM/CSF1/GADD45B/NCS1/PRNP/SYT11/NFIL3/CST7/FLT3LG/COL…
HALLMARK_ESTROGEN_RESPONSE_LATE	196	-0.409124	-1.48864	0.00249051	0.00461206	3101	tags=32%, list=15%, signal=28%	WFS1/RAPGEFL1/TIAM1/EMP2/TMPRSS3/SEMA3B/NAB2/OLFM1/SFN/BATF/CD44/SULT2B1/NPY1R/RET/TFF1/PDLIM3/PTGES/ALDH3A2/PTGER3/CXCL12/S100A9/CYP26B1/KLF4/TPBG/KRT19/SCUBE2/SERPINA3/KLK10/SGK1/DUSP2/IGFBP4/CLIC3/BCL2/CPE/HMGCS2/TNNC1/AREG/FOXC1/IL6ST/MYOF/SCNN1A/ZFP36/HSPA4L/SLC24A3/TPSAB1/CAV1/HR/ATP2B4/NBL1/FOS/ST6GALNAC2/PCP4/EGR3/SERPINA5/PGR/GJB3/ACOX2/HSPB8/TRIM29/IGSF1/LTF/KRT13
HALLMARK_COMPLEMENT	194	-0.43685	-1.58703	0.00035693	0.00105293	4285	tags=39%, list=21%, signal=31%	CTSH/CALM1/S100A13/GNAI2/CTSO/LCK/ITGAM/CR1/DUSP6/LRP1/CTSB/PLSCR1/GZMA/PIK3CG/ME1/CD55/IRF1/TMPRSS6/COL4A2/HPCAL4/S100A12/MAFF/MT3/LCP2/TIMP1/CEBPB/NOTCH4/CD59/CP/CD40LG/PLA2G4A/GZMB/ERAP2/MMP14/F8/TNFAIP3/APOBEC3F/TIMP2/CASP1/FCN1/S100A9/GZMK/F3/ZFPM2/C1R/GNG2/C2/DPP4/CCL5/ADRA2B/ZEB1/C3/C1S/CPM/LGALS3/ACTN2/SERPING1/DUSP5/CFH/ANG/APOBEC3G/F7/CXCL1/CLU/KCNIP3/CFB/IL6/CSRP1/KLK1/L3MBTL4/F10/GATA…
HALLMARK_HYPOXIA	190	-0.444483	-1.6119	0.000357995	0.00105293	4748	tags=44%, list=23%, signal=34%	PPP1R15A/TKTL1/ISG20/BNIP3L/BHLHE40/DPYSL4/SDC3/IDS/COL5A1/HK1/ENO2/RORA/ERRFI1/ZNF292/ANXA2/RRAGD/GPC1/CDKN1A/VEGFA/KLF7/TES/MXI1/RBPJ/ETS1/SELENBP1/TMEM45A/EGFR/PLIN2/EDN2/MAFF/PFKFB3/AKAP12/HEXA/SLC2A3/CP/PAM/STC1/PCK1/JUN/PLAC8/SULT2B1/ADORA2B/CSRP2/GPC3/TNFAIP3/PHKG1/CDKN1C/LXN/S100A4/FOSL2/BCAN/TIPARP/TPBG/F3/NFIL3/NR3C1/GCNT2/PGF/PRKCA/GCK/DUSP1/ANGPTL4/DTNA/IER3/BCL2/DCN/MT2A/ATF3/PPP1R3C…
HALLMARK_INTERFERON_GAMMA_RESPONSE	196	-0.459356	-1.67141	0.000118596	0.00052123	5328	tags=52%, list=26%, signal=39%	CASP7/IL15RA/RIPK1/MX2/IRF2/NFKBIA/FAS/NFKB1/PSMB9/CMKLR1/HLA-DQA1/MVP/SLAMF7/XCL1/NMI/LATS2/CASP4/AUTS2/ISG20/HLA-DRB1/PSMB10/ITGB7/ZBP1/IFIT3/DHX58/PSMB8/VCAM1/OAS2/JAK2/IFI44L/EIF4E3/IRF9/IFI35/NLRC5/STAT3/FPR1/ARL4A/CDKN1A/IFIT1/IL10RA/GBP6/PLSCR1/GZMA/ST3GAL5/P2RY14/IFITM2/HLA-G/CIITA/IRF1/CSF2RB/IL15/MX1/GBP4/IRF4/PDE4B/IFITM3/RTP4/LCP2/EPSTI1/CD74/BATF2/HLA-B/IL4R/CD274/B2M/BST2/STAT4/PLA2…
HALLMARK_APOPTOSIS	159	-0.473634	-1.68705	0.000122865	0.00052123	3436	tags=34%, list=17%, signal=28%	IRF1/LEF1/BMP2/EREG/IL18/IFITM3/NEDD9/TIMP1/HSPB1/GSTM1/RNASEL/GNA15/LUM/TGFB2/JUN/AIFM3/CD44/SOD2/TXNIP/CD2/HGF/EMP1/TIMP2/ANXA1/PRF1/CASP1/BIRC3/GADD45B/FEZ1/MMP2/SATB1/CD69/LGALS3/GSN/IER3/IL1B/RHOB/DCN/DPYD/ATF3/BTG2/AVPR1A/CCND2/TIMP3/CLU/IGFBP6/TGFBR3/IL6/CAV1/GPX3/EGR3/CD38/NEFH
HALLMARK_ALLOGRAFT_REJECTION	199	-0.473243	-1.72287	0.000118554	0.00052123	4128	tags=44%, list=20%, signal=35%	CFP/LCK/MAP4K1/CD47/LTB/CD1D/ACHE/ZAP70/IL16/CXCR3/GZMA/ETS1/HLA-G/CD8B/TRAT1/HDAC9/IL15/SIT1/EGFR/EREG/IRF4/IL18/IL2RG/CCL22/SRGN/LCP2/KRT1/CD74/FGR/IL4R/TIMP1/CD79A/HLA-E/B2M/CCR5/PTPRC/CD40LG/STAT4/NLRP3/TLR1/TGFB2/IL7/ITGAL/HLA-A/TLR2/IL18RAP/GZMB/CCL19/IL27RA/CAPG/CCR2/CD2/SOCS1/LIF/CD247/IL2RB/PRF1/CD3D/HLA-DOA/CD28/CSF1/APBB1/CD3G/CCL2/CD7/C2/ITK/ELF4/CD3E/CXCL13/CCL5/CD96/KLRD1/CD8A/NOS2/…
HALLMARK_KRAS_SIGNALING_UP	194	-0.491839	-1.7868	0.000118977	0.00052123	4748	tags=52%, list=23%, signal=40%	PPP1R15A/CD37/CSF2RA/GABRA3/FGF9/TRIB2/FLT4/F2RL1/TRAF1/PSMB8/SOX9/LCP1/IKZF1/CDADC1/MTMR10/TFPI/CROT/MAP4K1/DUSP6/PLVAP/DOCK2/FUCA1/IL10RA/PTBP2/ETS1/ID2/TNFRSF1B/HDAC9/TNNT2/BMP2/RABGAP1L/WNT7A/APOD/ST6GAL1/EREG/IL2RG/MALL/LAT2/AKAP12/SEMA3B/F13A1/PRDM1/TMEM176A/GNG11/TNFAIP3/DCBLD2/RBP4/PEG3/EMP1/PDCD1LG2/LIF/TMEM176B/ACE/BIRC3/MPZL2/SCG5/KLF4/PLEK2/SERPINA3/GYPC/ETV5/SATB1/IGF2/ANGPTL4/G0S2/S…
HALLMARK_UV_RESPONSE_DN	136	-0.52243	-1.82819	0.000126759	0.00052123	2988	tags=46%, list=15%, signal=40%	FYN/ANXA4/SPOP/BHLHE40/PEX14/AKT3/FZD2/PRDM2/CACNA1A/TFPI/PTPRM/ANXA2/ATXN1/SLC22A18/RGS4/ARHGEF9/ADD3/PDGFRB/RUNX1/SMAD3/MGLL/GRK5/LTBP1/PIK3CD/ADORA2B/DLC1/PMP22/PTEN/FBLN5/IGFBP5/AMPH/F3/NR3C1/MAGI2/TGFBR2/PRKCA/DUSP1/BDNF/CAP2/MMP16/HAS2/MAP1B/SYNE1/SCHIP1/IRS1/MET/EFEMP1/LPAR1/CELF2/ID1/RBPMS/ITGB3/TGFBR3/FHL2/KCNMA1/GJA1/RND3/CAV1/ATP2B4/MT1E/KIT/SNAI2
HALLMARK_ESTROGEN_RESPONSE_EARLY	192	-0.509837	-1.84974	0.000119332	0.00052123	3570	tags=35%, list=17%, signal=30%	TFF3/ABAT/ALDH3B1/CELSR2/CELSR1/CALB2/TPD52L1/WFS1/RAPGEFL1/TIAM1/TMPRSS3/KLF10/SEMA3B/SLC1A1/REEP1/OLFM1/CBFA2T3/SFN/CD44/SULT2B1/ABLIM1/NPY1R/DLC1/RET/TFF1/PDLIM3/PTGES/AQP3/CXCL12/TIPARP/CYP26B1/KLF4/TPBG/BCL11B/KRT19/GREB1/SYNGR1/KLK10/IGFBP4/CLIC3/MAST4/BCL2/MPPED2/OLFML3/AREG/SVIL/FOXC1/IL6ST/MYOF/THSD4/SCNN1A/NAV2/SLC24A3/FHL2/GJA1/HR/NBL1/P2RY2/FOS/ZNF185/EGR3/PGR/GFRA1/HSPB8/MSMB/KRT15/K…
HALLMARK_KRAS_SIGNALING_DN	189	-0.52245	-1.8937	0.000119489	0.00052123	3278	tags=36%, list=16%, signal=31%	MX1/EDN2/ARPP21/SMPX/NRIP2/SLC5A5/KRT1/HSD11B2/GDNF/NR4A2/EDN1/EDAR/CAMK1D/PDK2/CD40LG/TGFB2/IRS4/LGALS7/GPR3/DCC/SIDT1/MYO15A/SLC16A7/SLC12A3/RYR2/THNSL2/SYNPO/YBX2/SGK1/SLC6A3/EFHD1/COPZ2/BTG2/TG/WNT16/RYR1/SLC38A3/ADRA2C/P2RX6/ITGB1BP2/TCF7L1/PDE6B/NTF3/CHST2/PNMT/MYH7/CD207/TGM1/SOX10/PRODH/PLAG1/PKP1/TFCP2L1/EPHA5/KCNMB1/CNTFR/MYOT/CACNG1/SCGB1A1/NOS1/DLK2/KRT4/KRT5/ACTC1/KRT15/CKM/KRT13
HALLMARK_APICAL_SURFACE	43	-0.639631	-1.89424	0.000295858	0.00105293	3117	tags=44%, list=15%, signal=38%	SCUBE1/HSPB1/CD160/SULF2/DCBLD2/IL2RB/AKAP7/AFAP1L2/GSTM3/EFNA5/CX3CL1/ATP6V0A4/GAS1/GATA3/MAL/SRPX/RHCG/SLC2A4
HALLMARK_IL6_JAK_STAT3_SIGNALING	86	-0.583584	-1.92523	0.00013552	0.00052123	4275	tags=45%, list=21%, signal=36%	IL3RA/IRF9/IL17RA/STAT3/ACVRL1/LTB/TNFRSF1A/MAP3K8/TNFRSF1B/IRF1/CSF2RB/EBI3/OSMR/IL2RG/IL4R/A2M/IL7/TLR2/JUN/INHBE/IL1R1/CD44/IL1R2/SOCS1/IL18R1/CSF1/CXCL13/CXCL3/IL1B/PDGFC/IL6ST/CXCL1/LEPR/ITGB3/IL6/SOCS3/CNTFR/CD38
HALLMARK_INFLAMMATORY_RESPONSE	197	-0.529301	-1.92655	0.000118483	0.00052123	3787	tags=47%, list=18%, signal=39%	MEFV/IL10/LCK/BEST1/HRH1/FPR1/ICAM4/SELL/CDKN1A/PTAFR/GABBR1/IL10RA/CALCRL/CD55/TNFRSF1B/IRF1/EBI3/KCNA3/IL15/CD82/OSMR/GPR132/AHR/NOD2/EREG/IL18/PDE4B/RTP4/CCL22/LCP2/AQP9/IL4R/LAMP3/TIMP1/P2RX7/EDN1/SLAMF1/GPR183/GNA15/PTGER4/BST2/NLRP3/TLR1/CD48/IFITM1/TLR2/IL18RAP/IL1R1/TNFSF15/ADORA2B/MMP14/GPC3/DCBLD2/LIF/CCR7/IL18R1/IL2RB/EMP3/CSF1/TPBG/F3/CCL2/CXCR6/AXL/CCL5/CD69/ITGA5/HBEGF/CCL20/IL1B/TA…
HALLMARK_APICAL_JUNCTION	194	-0.530739	-1.92812	0.000118977	0.00052123	3829	tags=38%, list=19%, signal=31%	ICAM4/ARHGEF6/NLGN2/ZYX/ADRA1B/ADAM23/AMIGO2/TSPAN4/CLDN19/CADM2/CD34/CD209/AMIGO1/EGFR/ICAM2/CALB2/PARVA/CD274/FBN1/NRXN2/PTPRC/LAMA3/PARD6G/MSN/ITGA3/CDH8/SORBS3/EPB41L2/RHOF/COL16A1/MPZL2/ACTN1/PTEN/SLIT2/MMP2/RRAS/SGCE/CNN2/NFASC/ACTN2/NRTN/ITGA2/CADM3/LAYN/IRS1/VCL/CLDN5/KCNH2/CDH3/WNK4/NRAP/ADAMTS5/CLDN11/ITGB4/TRO/CX3CL1/JAM3/NLGN3/NEXN/ITGA9/NEGR1/SPEG/DSC3/MYL9/ALOX15B/CNTN1/ACTG2/COL9A1…
HALLMARK_EPITHELIAL_MESENCHYMAL_TRANSITION	194	-0.56721	-2.06062	0.000118977	0.00052123	3709	tags=52%, list=18%, signal=43%	VEGFC/LRP1/VEGFA/FUCA1/PTHLH/ECM1/ID2/PDGFRB/MAGEE1/IL15/SCG2/COL4A2/SLIT3/TIMP1/THBS1/GLIPR1/QSOX1/FBN1/CD59/ELN/LAMA3/FBN2/LUM/WIPF1/JUN/SGCD/CDH2/CD44/MFAP5/SGCB/LGALS1/CAPG/MMP14/COL8A2/TNFAIP3/PMP22/PTX3/COL16A1/ECM2/PCOLCE/EMP3/CXCL12/FBLN5/GADD45B/NID2/GPX7/TNC/SLIT2/CALD1/MMP2/COL6A3/LAMA2/IGFBP4/FBLN2/EDIL3/ITGA5/GEM/BDNF/COL6A2/CAP2/MXRA5/ITGA2/TPM1/ABI3BP/RHOB/FERMT2/DCN/COL7A1/DPYSL3/…
HALLMARK_TNFA_SIGNALING_VIA_NFKB	196	-0.580726	-2.11303	0.000118596	0.00052123	3925	tags=47%, list=19%, signal=38%	RCAN1/MAP3K8/CDKN1A/LITAF/VEGFA/TSC22D1/IER2/ID2/IRF1/NFAT5/BMP2/REL/MAFF/IL18/PDE4B/ZC3H12A/PFKFB3/KLF10/IER5/NR4A2/CEBPB/EDN1/SMAD3/SLC2A3/GPR183/PTGER4/STAT5A/BCL6/TLR2/KLF9/JUN/TRIP10/CD44/SOD2/TNFAIP3/PHLDA1/LIF/PTX3/TNFAIP2/FOSL2/BIRC3/KLF2/TIPARP/KLF4/CSF1/GADD45B/F3/NFIL3/CCL2/TNC/CEBPD/JUNB/CCL5/CXCL3/SGK1/DUSP2/DUSP1/CD69/G0S2/GEM/EGR2/HBEGF/CCL20/IER3/IL1B/NR4A1/SIK1/RHOB/DNAJB4/ATF3/B…
HALLMARK_MYOGENESIS	199	-0.691164	-2.51623	0.000118554	0.00052123	3593	tags=58%, list=18%, signal=48%	ACHE/CDKN1A/NOTCH1/MRAS/COL15A1/MYLPF/AGL/MYH2/MYOG/TNNT2/MYH8/COL4A2/FOXO4/APOD/AEBP1/ANKRD2/TPD52L1/TNNI1/MYF6/REEP1/SLN/KIFC3/HRC/DMPK/SGCD/SORBS3/CNN3/ABLIM1/BIN1/COX6A2/SOD3/MYH3/WWTR1/KCNH1/IGF1/CSRP3/ATP2A1/TNNI2/GADD45B/TCAP/PRNP/MYL2/MEF2C/ST5/COL6A3/FKBP1B/MYL1/LAMA2/DTNA/HBEGF/ACTN2/COL6A2/GSN/BDKRB2/PDLIM7/SH3BGR/TNNT3/SCHIP1/PPP1R3C/CAV3/MYL3/TNNC1/KLF5/HSPB2/RYR1/KCNH2/SVIL/CACNA1H/…
HALLMARK_INTERFERON_ALPHA_RESPONSE	92	-0.414333	-1.38338	0.0390771	0.0630276	4648	tags=45%, list=23%, signal=35%	PROCR/IFIT3/DHX58/PSMB8/IFI44L/IRF9/IFI35/CD47/SAMD9/SELL/ELF1/PLSCR1/IFITM2/HLA-C/IRF1/IL15/MX1/GBP4/IFITM3/RTP4/EPSTI1/CD74/BATF2/IL4R/LAMP3/B2M/BST2/SAMD9L/IL7/IFITM1/LPAR6/TXNIP/GMPR/NCOA7/LGALS3BP/CASP1/UBA7/CSF1/C1S/GBP2
HALLMARK_XENOBIOTIC_METABOLISM	198	-0.354238	-1.28994	0.049852	0.0778937	2655	tags=22%, list=13%, signal=20%	AQP9/PGRMC1/TGFB2/SERTAD1/GABARAPL1/IL1R1/RBP4/IGF1/SLC46A3/PTGES/TMEM176B/CYP2S1/ABCD2/ARG2/GSTT2/GCNT2/IGFBP4/MAN1A1/ABCC3/SLC12A4/ALDH2/LCAT/ESR1/MT2A/NDRG2/GSTM4/CDO1/ETS2/EPHA2/ATOH8/HSD11B1/CFB/F10/FBLN1/CYP4F2/PDK4/CES1/MPP2/ALDH3A1/ACOX2/AOX1/CYP27A1/PTGDS
HALLMARK_COAGULATION	136	-0.356457	-1.24738	0.097224	0.147309	3708	tags=37%, list=18%, signal=30%	PROS1/S100A13/ISCU/CTSO/DUSP6/LRP1/USP11/CTSB/KLF7/GNG12/DCT/TMPRSS6/MASP2/RAPGEF3/MAFF/CFI/TIMP1/THBS1/FBN1/A2M/MMP14/F8/ANXA1/THBD/CTSE/F3/C1R/C2/MMP2/DPP4/C3/C1S/GSN/ITGA2/MMP7/SERPING1/HMGCS2/CFH/ANG/TIMP3/CLU/ITGB3/CFD/CFB/CSRP1/TF/RGN/F10/ACOX2
HALLMARK_HEDGEHOG_SIGNALING	35	-0.452287	-1.28768	0.137852	0.202724	3876	tags=49%, list=19%, signal=39%	CDK6/ACHE/VEGFA/CRMP1/SCG2/CELSR1/SLIT1/SHH/DPYSL2/NRP2/UNC5C/GLI1/AMOT/ETS2/L1CAM/CNTFR
HALLMARK_TGF_BETA_SIGNALING	54	-0.404427	-1.24599	0.148602	0.212288	5230	tags=35%, list=26%, signal=26%	APC/BMPR1A/PPP1R15A/SPTBN1/RAB31/BCAR3/ID2/BMP2/LTBP2/KLF10/THBS1/SMAD3/WWTR1/CDKN1C/NOG/JUNB/ID3/ID1
HALLMARK_ANDROGEN_RESPONSE	96	0.280898	1.0905	0.258881	0.351762	5260	tags=39%, list=26%, signal=29%	SCD/MAK/CAMKK2/TPD52/SMS/UAP1/PDLIM5/ZBTB10/ABCC4/SAT1/DHCR24/FADS1/STEAP4/ACSL3/BMPR1B/STK39/HERC3/PA2G4/MAP7/HOMER2/RRP12/HMGCS1/UBE2I/ELOVL5/NGLY1/INSIG1/ADRM1/KRT8/H1F0/SPDEF/SEC24D/NKX3-1/HMGCR/XRCC5/PMEPA1/CENPN/IQGAP2
HALLMARK_CHOLESTEROL_HOMEOSTASIS	73	0.296981	1.10045	0.260304	0.351762	3706	tags=32%, list=18%, signal=26%	SCD/FASN/TRIB3/SQLE/GLDC/MAL2/FABP5/ALCAM/TMEM97/FDPS/CBS/JAG1/TP53INP1/DHCR7/LPL/HMGCS1/ABCA2/SREBF2/ACTG1/TM7SF2/FBXO6/MVK/ATF5
HALLMARK_WNT_BETA_CATENIN_SIGNALING	42	-0.385632	-1.13705	0.272241	0.358212	4773	tags=40%, list=23%, signal=31%	PPARD/TP53/JAG2/NOTCH1/RBPJ/LEF1/FZD1/NOTCH4/AXIN2/TCF7/NKD1/WNT5B/DLL1/CCND2/WNT6/DKK1
HALLMARK_ANGIOGENESIS	36	-0.380904	-1.08868	0.33486	0.429308	2916	tags=31%, list=14%, signal=26%	STC1/LUM/S100A4/SLCO2A1/THBD/FGFR1/KCNJ8/CCND2/CXCL6/SERPINA5
HALLMARK_PI3K_AKT_MTOR_SIGNALING	104	0.264285	1.04147	0.358228	0.447785	5955	tags=39%, list=29%, signal=28%	CDK1/E2F1/TRIB3/ACACA/PDK1/CDK4/CFL1/GSK3B/ARPC3/CDK2/DDIT3/UBE2N/PAK4/TRAF2/GNGT1/SLC2A1/ACTR3/EIF4E/ACTR2/CALR/MAPK9/AKT1S1/CSNK2B/HRAS/MAPK8/NFKBIB/HSP90B1/NCK1/PRKAG1/PIK3R3/CLTC/RAC1/YWHAB/NOD1/RIT1/PPP1CA/PPP2R1B/ECSIT/AKT1/PLCG1/FGF22
HALLMARK_ADIPOGENESIS	190	-0.288387	-1.04583	0.36778	0.448513	3543	tags=19%, list=17%, signal=16%	ME1/ITSN1/LIFR/CD302/PLIN2/ACADL/PFKFB3/STAT5A/PHLDB1/MGLL/BCL6/ENPP2/EPHX2/LAMA4/PTGER3/CMBL/DNAJC15/C3/ANGPTL4/STOM/LIPE/ALDH2/RAB34/OMD/SPARCL1/ITGA7/SSPN/SNCG/GPX3/ITIH5/SORBS1/ORM1/MYLK/ANGPT1/HSPB8/CYP4B1
HALLMARK_PEROXISOME	101	0.256538	1.00213	0.442755	0.519481	3701	tags=27%, list=18%, signal=22%	TOP2A/DIO1/ALB/MSH2/SERPINA6/HSD17B11/SLC25A19/PABPC1/FABP6/ABCC5/FDPS/SLC25A17/HSD17B4/DHCR24/FADS1/NUDT19/HAO2/ITGB1BP1/ACOT8/SLC27A2/CLN6/IDH2/PRDX1/CRAT/SLC35B2/ACSL1/ELOVL5
HALLMARK_UV_RESPONSE_UP	154	-0.28429	-1.00968	0.446753	0.519481	2458	tags=18%, list=12%, signal=16%	RAB27A/HLA-F/MMP14/RET/CDKN1C/PDLIM3/AQP3/RRAD/TUBA4A/JUNB/NR4A1/ABCB1/NAT1/RHOB/ATF3/BTG2/KCNH2/IL6ST/CDO1/CXCL2/IL6/PLCL1/GPX3/FOS/FOSB/NTRK3/CCK
HALLMARK_NOTCH_SIGNALING	32	-0.348147	-0.972435	0.499614	0.558757	4961	tags=38%, list=24%, signal=28%	HEYL/PPARD/DTX4/NOTCH1/ARRB1/FZD1/PRKCA/DLL1/WNT2/MAML2/FZD7
HALLMARK_FATTY_ACID_METABOLISM	155	0.23633	0.98551	0.502881	0.558757	4880	tags=34%, list=24%, signal=26%	CA2/FASN/TDO2/H2AFZ/MIF/LDHA/CCDC58/HSD17B11/UGDH/SMS/MAOA/ODC1/APEX1/MDH2/HSD17B4/DECR1/DHCR24/FH/CPOX/PTS/HSD17B10/BMPR1B/HAO2/ADSL/ACSS1/ALDOA/ECHS1/HMGCS1/NTHL1/ACSM3/ACOT8/NBN/BPHL/RAP1GDS1/CRAT/ACSL1/ELOVL5/OSTC/PDHA1/D2HGDH/CPT2/ADH7/DLD/CPT1A/GCDH/AADAT/SDHA/YWHAH/IDH1/FABP2/HCCS/SDHC
HALLMARK_BILE_ACID_METABOLISM	112	-0.267001	-0.914098	0.63446	0.689631	4388	tags=28%, list=21%, signal=22%	ACSL5/CROT/LCK/CAT/ABCA9/ATXN1/SLC22A18/NEDD4/BCAR3/OPTN/SLC23A1/GNMT/CYP7B1/NUDT12/AQP9/DIO2/EPHX2/SULT2B1/NR3C2/ABCD2/RBP1/ABCA6/LIPE/HSD17B6/CH25H/RXRG/TFCP2L1/ABCA8/PIPOX/CYP27A1
HALLMARK_PANCREAS_BETA_CELLS	40	-0.291025	-0.849273	0.70628	0.751362	1717	tags=25%, list=8%, signal=23%	SCGN/SYT13/FOXO1/DPP4/GCK/CHGA/PAK3/ISL1/PCSK2
HALLMARK_REACTIVE_OXYGEN_SPECIES_PATHWAY	45	-0.251117	-0.748892	0.853662	0.889231	2607	tags=18%, list=13%, signal=16%	MPO/SOD2/FES/PRNP/PDLIM1/JUNB/GPX3
HALLMARK_HEME_METABOLISM	191	0.181324	0.776759	0.982748	1	4559	tags=24%, list=22%, signal=18%	E2F2/CA2/SLC7A11/KLF1/MBOAT2/ASNS/CA1/RHAG/HBQ1/GMPS/SLC4A1/RAP1GAP/ABCB6/HIST1H4C/HMBS/CPOX/HDGF/EIF2AK1/SLC25A37/PRDX2/HTRA2/NUDT4/SDCBP/BPGM/GCLM/ADD2/BMP2K/HAGH/DCUN1D1/SLC2A1/RNF19A/SLC6A8/TSPAN5/GLRX5/ATG4A/OSBP2/PSMD9/TFRC/PPOX/H1F0/TCEA1/TOP1/NARF/CLCN3/SLC6A9
HALLMARK_PROTEIN_SECRETION	95	0.155862	0.603625	1	1	7572	tags=41%, list=37%, signal=26%	TPD52/ICA1/AP2S1/GLA/YKT6/VAMP7/KRT18/GNAS/YIPF6/ARFGEF1/COPB2/SCAMP3/ZW10/CLCN3/SEC24D/RAB22A/COPB1/COPE/CLTC/STX16/TSG101/SOD1/BNIP3/RAB9A/GOLGA4/RER1/CLTA/RAB5A/TMED2/RAB2A/AP3S1/BET1/SGMS1/OCRL/ADAM10/ARFGAP3/ATP6V1H/ARF1/TOM1L1
