# Supplementary material for: A Gleason score-related outcome model for human prostate cancer: a comprehensive study based on weighted gene co-expression network analysis
Source: Cancer Cell Int. 2020 May 11;20:159. doi: 10.1186/s12935-020-01230-x (PMC7216484; doi:10.1186/s12935-020-01230-x)
Supplement: Supplementary file 14 — Additional file 14: Table S8. CIBERSORT Output matrix. [file 12935_2020_1230_MOESM14_ESM.xlsx]

## Sheet: Supplementary table 7 CIBERSORT
Input Sample	B cells naive	B cells memory	Plasma cells	T cells CD8	T cells CD4 naive	T cells CD4 memory resting	T cells CD4 memory activated	T cells follicular helper	T cells regulatory (Tregs)	T cells gamma delta	NK cells resting	NK cells activated	Monocytes	Macrophages M0	Macrophages M1	Macrophages M2	Dendritic cells resting	Dendritic cells activated	Mast cells resting	Mast cells activated	Eosinophils	Neutrophils	P-value	Pearson Correlation	RMSE
TCGA-2A-A8VL-01	0	0	0.309552	0.135796	0.0230972	0.0276666	0	0.11112	0	0	0	0.147738	0	0	0.0469743	0	0	0	0.167385	0	0.0306713	0	0.96	-0.0324	1.10222
TCGA-2A-A8VO-01	0	0	0.020174	0	0	0.323927	0	0.162101	0	0	0.0357626	0.0005	0	0.110287	0.016724	0	0.00499526	0	0.325514	0	0	0	0.88	-0.0269	1.12877
TCGA-2A-A8VT-01	0.117389	0	0	0.29511	0	0	0.0118538	0.158349	0.0301085	0	0	0.0305867	0	0.0961187	0.222826	0	0.0141568	0	0.0235019	0	0	0	1	-0.0737	1.1857
TCGA-2A-A8VV-01	0	0.0965118	0	0	0	0.451772	0	0	0	0	0	0.0870384	0	0	0.0176537	0	0	0	0.347024	0	0	0	1	-0.0553	1.16102
TCGA-2A-A8VX-01	0	0.0316669	0	0	0	0	0.0965846	0.108128	0	0.018098	0	0.13198	0	0.0290255	0	0	0.0329712	0	0.429063	0	0.122483	0	0.87	-0.0253	1.15736
TCGA-2A-A8W1-01	0	0	0	0	0	0.25101	0	0.0913081	0	0.041835	0	0.102617	0.14458	0.0898116	0	0	0	0.0135399	0.216235	0.0490632	0	0	0.92	-0.0307	1.12194
TCGA-2A-A8W3-01	0	0.0387901	0	0.0388198	0	0.246798	0	0.0291324	0	0	0	0.102568	0	0.0101648	0.0148046	0	0.00348941	0	0.515433	0	0	0	0.31	0.024358	1.15991
TCGA-2A-AAYF-01	0	0	0.102696	0	0	0.355122	0	0.0946014	0	0	0.0196128	0.0364201	0.124366	0.109357	0	0	0	0	0.157824	0	0	0	0.99	-0.0543	1.1049
TCGA-2A-AAYO-01	0.284554	0	0.0133697	0.0683568	0	0	0.0186516	0.0272803	0.0239072	0.064245	0	0.00746548	0.0359761	0.0732163	0.0212865	0	0	0	0.361691	0	0	0	0.32	0.0210315	1.10664
TCGA-2A-AAYU-01	0	0.141123	0	0.0510775	0	0.277063	0	0	0	0	0	0.145283	0	0.0122605	0.019775	0	0	0	0.353418	0	0	0	0.86	-0.0246	1.14763
TCGA-4L-AA1F-01	0.00757696	0.22103	0	0	0	0.276253	0.0316186	0	0	0.0986008	0	0.0101864	0	0.124334	0.0648588	0.0478914	0.0256168	0.0356009	0.0507878	0	0	0.00564406	0.75	-0.0181	1.09324
TCGA-CH-5737-01	0	0	0.23193	0.0001	0	0.281793	0	0.0942713	0	0	0	0.0425776	0	0.0836543	0	0	0.0732645	0	0.130965	0	0.0263479	0.0350763	0.31	0.0240164	1.05678
TCGA-CH-5738-01	0.176433	0	0	0	0	0.279748	0	0.127819	0	0	0	0	0.0562876	0.0373816	0	0	0	0.0278629	0.0457878	0.123305	0.0241484	0.101226	0.7	-0.014	1.10545
TCGA-CH-5739-01	0.0510626	0	0.0816907	0	0	0.351429	0.113854	0.0491944	0	0.00542006	0	0.0312538	0.0674009	0	0.109551	0	0	0	0.123234	0	0.0159093	0	0.99	-0.043	1.10538
TCGA-CH-5740-01	0.179607	0.0098985	0	0.176039	0	0.12504	0.019316	0.144266	0	0	0	0.0325988	0.00488832	0.0215369	0.0895464	0	0	0	0.197264	0	0	0	0.99	-0.0521	1.13113
TCGA-CH-5741-01	0	0.150977	0	0.073156	0	0.231456	0	0.0511022	0	0	0	0.0430907	0	0	0	0	0.0117507	0.0647958	0.373671	0	0	0	0.83	-0.0224	1.13016
TCGA-CH-5743-01	0	0.0441726	0.101715	0.234312	0	0.148288	0.0291356	0.0414406	0	0	0.0918194	0	0.0622872	0	0.0179678	0	0.0792547	0.0205537	0	0.129053	0	0	0.58	-0.0095	1.10093
TCGA-CH-5744-01	0	0	0.170425	0.0827319	0	0.0993406	0	0.122534	0	0.0883312	0	0.0867709	0	0.00221838	0.0211428	0	0	0	0.326505	0	0	0	0.99	-0.0412	1.1322
TCGA-CH-5745-01	0.0927232	0	0.0679413	0.174965	0	0.138584	0.00213732	0.0968547	0	0	0	0.075749	0.0762902	0.0198393	0	0	0	0.016698	0.238219	0	0	0	0.73	-0.0176	1.10622
TCGA-CH-5746-01	0	0.0731115	0	0	0	0.539625	0	0	0	0	0	0	0	0.136065	0	0	0	0	0.127968	0.123231	0	0	0.99	-0.0396	1.14204
TCGA-CH-5748-01	0.130111	0	0.0399745	0	0	0.320989	0.0209019	0.0306784	0	0	0	0.0557443	0	0.131741	0.0246984	0	0.00165307	0	0.240772	0	0.00273701	0	1	-0.0596	1.11628
TCGA-CH-5750-01	0.363466	0	0	0.0862015	0	0	0.136964	0.148806	0	0.133919	0	0	0	0.0814689	0.0425409	0	0	0	0	0	0.00663358	0	0.55	-0.0079	1.12021
TCGA-CH-5751-01	0.157004	0.214636	0.025889	0.241229	0.0137227	0	0.126073	0	0.0423274	0.0769636	0	0	0	0.00624134	0.0515783	0.016752	0	0.00475487	0.0228295	0	0	0	0.27	0.0405494	1.09701
TCGA-CH-5752-01	0.115583	0	0	0	0	0.509009	0	0	0	0	0	0.158955	0.0227986	0	0	0	0	0	0	0.11772	0.0759344	0	1	-0.065	1.18235
TCGA-CH-5753-01	0.126792	0	0	0	0	0.292936	0.0839703	0.149187	0	0.107188	0	0.0145801	0	0.0278398	0.0735633	0	0	0.0677303	0	0.021483	0.0347293	0	0.88	-0.0276	1.12511
TCGA-CH-5754-01	0.0379902	0.00317689	0.258002	0.186648	0	0	0.0936906	0.0794418	0	0.0131873	0	0.014421	0	0	0.204151	0.00216615	0.0423266	0.0203098	0.0438768	0	0	0.0006	0.12	0.110877	1.05621
TCGA-CH-5761-01	0	0.0177468	0	0	0	0.497257	0	0	0	0	0	0.033981	0	0.248864	0	0.0614357	0	0	0.140715	0	0	0	0.93	-0.031	1.12845
TCGA-CH-5761-11	0.00154887	0	0.169999	0.081295	0	0.319063	0	0.202847	0	0	0	0	0	0	0	0	0.0317655	0	0.193481	0	0	0	0.99	-0.038	1.12245
TCGA-CH-5762-01	0	0.193834	0.07962	0	0	0.359084	0.0452971	0.0661674	0	0.0312985	0	0	0.0151806	0	0	0	0.00862018	0.0596575	0.0618976	0.0793426	0	0	0.36	0.0119209	1.0858
TCGA-CH-5763-01	0	0	0.194254	0	0	0.343559	0	0.132963	0	0.0358464	0	0.0607296	0	0	0	0	0	0	0.0716557	0.160993	0	0	0.88	-0.0277	1.12502
TCGA-CH-5764-01	0.0621021	0	0.0468216	0.298849	0	0.059926	0.038855	0.110818	0	0	0	0.100274	0	0.0203265	0.0152814	0	0.0537697	0.0085948	0.183569	0	0	0.0008	0.99	-0.0409	1.13432
TCGA-CH-5765-01	0.137086	0	0	0	0	0.394059	0	0	0	0	0	0.0055047	0.0446036	0.111644	0	0	0	0	0.270186	0.0369168	0	0	0.99	-0.0355	1.12435
TCGA-CH-5766-01	0.0873471	0.0740856	0.104541	0	0	0.33977	0.0435389	0.0634597	0	0.148568	0	0	0	0.0059314	0	0	0	0.0614487	0	0.0713094	0	0	0.99	-0.0367	1.11777
TCGA-CH-5767-01	0.00333169	0	0.142872	0	0	0.357779	0	0.175308	0	0	0	0.140448	0	0	0	0	0.00437754	0	0.154757	0	0.0165807	0.00454635	0.99	-0.0374	1.13525
TCGA-CH-5767-11	0	0.0765619	0.00474048	0	0	0.337341	0	0.126553	0	0.0503071	0.00947642	0	0	0	0	0	0	0.0703749	0	0.27688	0.0186159	0.0291492	0.49	0.0005	1.13085
TCGA-CH-5768-01	0.0384525	0	0.0487309	0.125642	0	0.236583	0	0.187247	0	0	0	0.051418	0	0.164345	0.0175511	0	0	0	0.105316	0	0.0247141	0	0.89	-0.0284	1.11648
TCGA-CH-5768-11	0.362433	0	0.0556599	0.123425	0.175981	0.0954588	0	0	0	0	0	0.0907948	0	0.0792989	0	0	0	0	0.0169484	0	0	0	0.99	-0.0489	1.15615
TCGA-CH-5769-01	0.0592611	0	0	0.0767663	0	0.188423	0.0832244	0	0	0.0726263	0	0.123902	0.0192752	0.0253909	0.0001	0	0.0686636	0.0387245	0.24363	0	0	0	0.9	-0.0292	1.12541
TCGA-CH-5769-11	0.128683	0	0.064472	0	0	0.132119	0.0311326	0.0435444	0	0.123562	0	0.0609575	0.0303274	0.0229764	0	0	0.0360879	0	0.326138	0	0	0	0.89	-0.0286	1.11651
TCGA-CH-5771-01	0	0.103299	0	0.132667	0	0.230523	0	0.108333	0.0433401	0	0	0.0528041	0.107903	0.0120582	0	0	0.0496391	0.0222238	0.132347	0	0.00486294	0	0.89	-0.0287	1.10853
TCGA-CH-5772-01	0.0183701	0	0	0.11053	0	0.214948	0	0.0447848	0	0	0	0.117688	0	0	0.0376532	0	0.00510832	0	0.44407	0	0	0.00684794	0.31	0.0246631	1.14582
TCGA-CH-5788-01	0	0	0.284614	0	0	0.424799	0	0	0	0.0185926	0	0.0234773	0	0.041582	0.032169	0	0	0	0.174766	0	0	0	1	-0.0708	1.10532
TCGA-CH-5789-01	0	0.00954645	0.0743318	0	0	0.299373	0	0.0808706	0	0	0	0.082266	0.212932	0.00556608	0	0	0	0	0.217356	0	0.0177572	0	0.79	-0.0201	1.10041
TCGA-CH-5790-01	0.0241366	0	0	0.0559413	0	0.44695	0.0028292	0	0	0	0.0188925	0	0.142966	0.184836	0	0	0	0.0240419	0.0994067	0	0	0	0.99	-0.0373	1.11782
TCGA-CH-5791-01	0	0.243593	0	0	0	0.245934	0	0.0229153	0	0	0	0.119031	0.0842891	0.016714	0.0173604	0	0.0219405	0	0.228222	0	0	0	0.88	-0.0271	1.10865
TCGA-CH-5792-01	0	0.166347	0.00278074	0	0	0.317043	0	0.0329858	0	0.0630284	0	0.0236981	0.186707	0	0.0348877	0	0.0121301	0.00179502	0.158597	0	0	0	0.54	-0.0064	1.09133
TCGA-CH-5794-01	0	0.0949576	0	0.128381	0	0.297705	0	0.0878366	0	0	0	0.0525213	0	0.147956	0.0252819	0	0	0	0	0.127933	0.0374277	0	1	-0.0757	1.14923
TCGA-EJ-5494-01	0	0.0527193	0.0392432	0.0483061	0	0.301625	0	0	0	0.0515076	0	0.050529	0.0473777	0.0337415	0.0357063	0	0	0	0.339245	0	0	0	0.22	0.0486446	1.09127
TCGA-EJ-5495-01	0.0769612	0	0	0.00647245	0	0.287953	0.0610262	0.0137069	0	0.102449	0	0.00406913	0	0.0419301	0.10259	0	0.0559343	0.0364218	0.210486	0	0	0	0.87	-0.0255	1.10536
TCGA-EJ-5496-01	0	0	0.0519536	0.0944623	0	0.31584	0	0.0171907	0	0	0	0.111661	0	0.0248746	0.0529222	0	0.0151988	0	0.315898	0	0	0	0.87	-0.0266	1.13749
TCGA-EJ-5497-01	0	0	0.0544603	0.0325798	0	0.467546	0	0	0	0	0	0.0472289	0	0	0	0	0.0199958	0	0.338234	0	0	0.0399552	0.72	-0.0157	1.13533
TCGA-EJ-5498-01	0	0.0985663	0.211622	0.158061	0	0.285268	0.00580925	0	0	0	0	0	0.0489908	0	0.0183101	0	0	0	0.0555276	0.117845	0	0	0.88	-0.0271	1.0966
TCGA-EJ-5499-01	0.0262617	0.109763	0	0.0181369	0	0.241164	0.0266156	0.0637031	0	0.0936763	0	0.00564433	0	0	0.0286166	0	0.0404552	0.0757057	0.270257	0	0	0	0.87	-0.0261	1.10749
TCGA-EJ-5501-01	0	0.124211	0.0831581	0	0	0.420908	0	0.00175578	0	0	0	0.11924	0	0	0.0388442	0	0.0887076	0	0.123175	0	0	0	0.99	-0.0546	1.12032
TCGA-EJ-5502-01	0	0.166042	0	0	0	0.221546	0.0470164	0.0778623	0	0	0.0229588	0	0.264418	0.0803268	0	0	0	0	0.11983	0	0	0	0.99	-0.0505	1.10033
TCGA-EJ-5503-01	0	0.0747896	0.090193	0	0	0.458234	0	0	0	0	0	0.101783	0	0	0	0	0.0206011	0	0.254399	0	0	0	0.77	-0.0195	1.12306
TCGA-EJ-5504-01	0	0	0.0781875	0	0	0.336601	0	0	0	0.104157	0	0.0894957	0.0537649	0	0.00529699	0.046344	0	0	0.286152	0	0	0	0.92	-0.0308	1.12702
TCGA-EJ-5505-01	0.001	0	0	0.0978286	0	0.226143	0	0	0	0	0	0.0950055	0	0	0	0.0163797	0	0	0.563687	0	0	0	0.12	0.110888	1.13326
TCGA-EJ-5506-01	0.0454893	0	0	0	0	0.41585	0.0534373	0	0	0.0747756	0	0.0100438	0	0.0588957	0.0950211	0	0	0	0.246488	0	0	0	0.99	-0.0369	1.12635
TCGA-EJ-5507-01	0	0	0.0226149	0	0	0.356646	0.110306	0	0	0.0813985	0	0.045348	0	0.0546073	0.152832	0	0.0349591	0	0.141288	0	0	0	0.88	-0.0272	1.12426
TCGA-EJ-5508-01	0	0.135247	0.0635804	0	0	0.300844	0	0	0	0.0539562	0	0.0689419	0	0.0471452	0.0217749	0	0.0351105	0	0.272764	0	0	0.0006	0.61	-0.0104	1.09953
TCGA-EJ-5509-01	0.0509534	0.0434421	0.115703	0.030071	0.0134556	0.144872	0.0190124	0	0	0.0242109	0	0	0	0.240986	0.0122707	0	0.056829	0	0.248194	0	0	0	0.92	-0.0298	1.0954
TCGA-EJ-5510-01	0	0.0182213	0	0.056598	0	0.320073	0	0.00971844	0	0.00376298	0	0.0263933	0.0293083	0.0116585	0.0218765	0	0.0646406	0	0.437749	0	0	0	0.3	0.0262017	1.12451
TCGA-EJ-5511-01	0	0.0722869	0	0	0	0.55221	0	0	0	0	0	0.0795842	0	0	0.0006	0	0.0170928	0	0.278274	0	0	0	1	-0.0572	1.16337
TCGA-EJ-5512-01	0.0211986	0	0.182026	0.0610876	0	0.338237	0	0	0	0	0.0163201	0.00918861	0	0.0697455	0.032161	0	0.0636591	0	0.206376	0	0	0	0.99	-0.0496	1.0947
TCGA-EJ-5514-01	0	0	0.116589	0	0	0.449326	0.0396297	0	0	0.027087	0	0.0362406	0.00225962	0	0.0191987	0.0845403	0	0.0534713	0.169455	0	0	0.00220299	0.91	-0.0296	1.10015
TCGA-EJ-5515-01	0.0773499	0	0.0709259	0.0867658	0	0.233037	0	0.00735732	0	0.00765071	0	0.0803271	0.0390985	0.0287722	0.00471844	0	0	0	0.363997	0	0	0	0.73	-0.0179	1.12512
TCGA-EJ-5516-01	0.0193523	0	0.235834	0	0	0.364426	0.0612378	0	0	0.0682218	0	0.0065417	0	0	0.0614808	0.00813052	0	0	0.158373	0	0	0.0164012	0.99	-0.0435	1.09341
TCGA-EJ-5517-01	0.0720591	0.0975389	0	0.00498292	0	0.333705	0.0339822	0.0305572	0	0.122451	0	0.0187422	0	0.0367582	0	0	0	0.0589779	0.190245	0	0	0	0.29	0.0316219	1.08878
TCGA-EJ-5518-01	0	0.0659467	0	0	0	0.394595	0	0	0	0.0784635	0	0.102249	0	0	0.00956999	0.0424686	0	0	0.306708	0	0	0	0.89	-0.0282	1.14454
TCGA-EJ-5519-01	0.126257	0	0	0	0	0.645129	0	0	0	0	0	0.0621899	0.0357708	0.130653	0	0	0	0	0	0	0	0	1	-0.0628	1.17322
TCGA-EJ-5521-01	0	0	0.130867	0.0337126	0	0.371885	0	0.0337457	0	0	0	0.0738792	0	0.0630845	0.0297191	0	0.0549455	0	0.208162	0	0	0	0.88	-0.0279	1.10081
TCGA-EJ-5522-01	0	0.0206206	0.0657474	0	0	0.552469	0	0	0	0	0.0284362	0.00259228	0	0	0.0283691	0	0.0888612	0	0.20704	0	0.00586508	0	0.83	-0.0225	1.11643
TCGA-EJ-5524-01	0	0.00928419	0.0564607	0.104027	0	0.333244	0.0887396	0	0	0.0540133	0	0.022883	0	0.00592606	0.0907879	0	0.0127665	0	0.221867	0	0	0	0.96	-0.032	1.12351
TCGA-EJ-5525-01	0.00605326	0.0758799	0	0	0	0.549339	0.027739	0	0	0	0	0.0349155	0.0207123	0.0373491	0	0	0.0848563	0.00670695	0.120203	0	0.0362458	0	1	-0.0849	1.14184
TCGA-EJ-5526-01	0	0	0.364516	0.0281796	0	0.404191	0.0254725	0	0	0	0	0	0	0	0	0	0.00116819	0	0.165411	0.0110618	0	0	0.88	-0.0274	1.09011
TCGA-EJ-5527-01	0	0.0394401	0.0989205	0.0138385	0	0.418283	0.039669	0	0	0.0543746	0	0.0103346	0.0411531	0.00309215	0	0	0	0.100098	0.180797	0	0	0	0.88	-0.0277	1.10211
TCGA-EJ-5530-01	0	0.0225881	0	0.0669545	0	0.203292	0	0.00524667	0	0	0	0.0960715	0	0.109017	0.0238659	0	0.0257733	0	0.447191	0	0	0	0.81	-0.0207	1.15256
TCGA-EJ-5531-01	0	0.0226788	0.105727	0	0	0.310402	0	0.0219576	0	0	0	0.00931526	0.0231907	0.0886173	0	0	0.179652	0.00839935	0.23006	0	0	0	0.31	0.0231578	1.06844
TCGA-EJ-5532-01	0.053351	0	0.0288893	0	0	0.442209	0	0.0152451	0	0	0	0.0450718	0.0532692	0.0391975	0.00319985	0	0	0	0.319567	0	0	0	0.99	-0.04	1.13376
TCGA-EJ-5542-01	0.00341137	0	0.162661	0	0.0471984	0.542316	0.0175744	0	0	0	0	0	0	0	0	0	0	0.031056	0.195783	0	0	0	0.87	-0.0266	1.1232
TCGA-EJ-7115-01	0.0521796	0	0	0	0	0.404502	0	0	0	0	0	0.0725052	0	0	0	0	0	0	0.464472	0	0.00634083	0	0.52	-0.0053	1.16383
TCGA-EJ-7115-11	0.284779	0	0.0842633	0.0478269	0	0.130521	0.00705142	0	0	0.032549	0	0	0	0.0312616	0	0	0	0.00286339	0.378884	0	0	0	0.51	-0.0039	1.12376
TCGA-EJ-7123-01	0	0.00614117	0.0254638	0	0	0.446742	0	0.130938	0	0	0	0.112313	0	0.0117183	0	0	0	0	0.263645	0	0	0.0030386	0.99	-0.0517	1.16329
TCGA-EJ-7123-11	0.0827269	0	0.0932066	0	0	0.282365	0	0.0165772	0	0	0	0.110048	0	0	0	0	0	0	0.359663	0	0	0.0554138	0.27	0.0409525	1.0995
TCGA-EJ-7125-01	0	0.0795503	0	0.00577968	0	0.233247	0.00400835	0.0280968	0	0.0118252	0	0.0422735	0	0.0467396	0.0116628	0	0.0268775	0	0.509939	0	0	0	0.12	0.107489	1.10074
TCGA-EJ-7125-11	0	0.0824462	0	0.206299	0	0.128228	0.0211064	0.0425982	0	0.166909	0	0	0.0469339	0	0.0586523	0	0.00715893	0	0.239667	0	0	0	0.39	0.00748327	1.11742
TCGA-EJ-7218-01	0	0.150404	0.0259901	0	0	0.157423	0	0.0877829	0	0	0	0.140215	0	0.0328092	0.049495	0	0.0261932	0	0.329687	0	0	0	0.85	-0.0237	1.12308
TCGA-EJ-7312-01	0	0.0662157	0	0.12195	0	0.183271	0	0	0	0	0.0603565	0	0	0	0	0	0	0	0.568207	0	0	0	0.45	0.0043426	1.18673
TCGA-EJ-7314-01	0	0.0151672	0.0998247	0.189596	0	0.31588	0	0.0087145	0	0	0	0.127454	0	0	0.0232773	0	0.0193481	0	0.149659	0	0.0510786	0	0.86	-0.0249	1.1353
TCGA-EJ-7314-11	0	0.033999	0.0912105	0	0	0.275925	0	0.159792	0	0	0	0.130595	0	0	0.00156506	0	0.00460396	0	0.250386	0	0.0223763	0.0295471	0.81	-0.0204	1.12051
TCGA-EJ-7315-01	0.104611	0.26567	0	0	0	0.2773	0.0245834	0	0.0801792	0.0914598	0	0.0043686	0	0.024454	0.0220914	0	0	0	0.0926618	0	0.0126212	0	0.73	-0.0176	1.1173
TCGA-EJ-7315-11	0.141477	0.0502016	0.0391626	0.00795667	0	0.366259	0.030296	0	0	0.0210477	0	0.0270318	0.00884891	0	0	0	0.0101667	0.036037	0.261515	0	0	0	0.03	0.254547	0.989595
TCGA-EJ-7317-01	0	0	0.0706165	0	0	0.428889	0	0.0373525	0	0	0	0.0814966	0	0	0	0	0	0	0.381645	0	0	0	0.54	-0.0062	1.14228
TCGA-EJ-7317-11	0	0.0273288	0.123959	0	0	0.468575	0	0.0296692	0	0	0	0.0663168	0	0	0	0	0.0092227	0	0.226368	0	0	0.0485613	0.69	-0.0135	1.11111
TCGA-EJ-7318-01	0	0.150049	0.0772953	0.0507293	0	0.191172	0	0	0.00624553	0.00331573	0	0.0502344	0.0544872	0	0.105493	0	0.0212002	0	0.289779	0	0	0	0.95	-0.0313	1.10663
TCGA-EJ-7321-01	0.00888234	0.165717	0	0	0.021329	0.175795	0.0609791	0.122922	0	0.205256	0	0.0131619	0	0.0134253	0.0392689	0	0.0471199	0.0270809	0.0990618	0	0	0	0.89	-0.0283	1.11278
TCGA-EJ-7321-11	0	0.0560198	0.208485	0.0453394	0	0.230726	0	0.0575436	0	0	0	0.0937623	0	0	0.00533685	0	0	0	0.302787	0	0	0	0.33	0.0157134	1.09256
TCGA-EJ-7325-01	0	0.0906564	0	0.041661	0	0.333316	0	0	0.0579385	0	0	0.043625	0	0.112132	0	0	0.0069441	0	0.281523	0	0.0322042	0	0.99	-0.0489	1.12669
TCGA-EJ-7327-01	0	0	0	0	0	0.388904	0.0128849	0	0	0.0501372	0	0.0100122	0.011928	0.0080999	0.0913979	0	0	0	0.426636	0	0	0	0.85	-0.0236	1.1568
TCGA-EJ-7327-11	0.0004	0.0657946	0	0.090421	0	0.181577	0	0	0	0	0	0.106166	0	0.073067	0	0	0	0	0.482613	0	0	0	0.67	-0.0129	1.1652
TCGA-EJ-7328-01	0.00525901	0.0900309	0	0.0746676	0	0.31329	0.0537115	0	0	0.0512294	0	0.00262541	0.0708701	0.0405418	0.0480328	0	0.0210793	0	0.228662	0	0	0	0.83	-0.022	1.10155
TCGA-EJ-7328-11	0	0.0499594	0.125607	0	0	0.404595	0	0	0	0	0	0.0786299	0	0	0.033296	0	0	0	0.303063	0	0.00484885	0	0.26	0.0431082	1.08961
TCGA-EJ-7330-01	0	0	0.0929903	0	0	0.355677	0	0.0975579	0	0	0	0.162935	0.0410393	0	0	0	0	0	0.241062	0	0	0.0087381	0.87	-0.0255	1.13449
TCGA-EJ-7330-11	0	0.0376167	0.00892766	0.162113	0	0.00136601	0	0.142186	0	0.0698153	0	0.109554	0.0902738	0	0.00445659	0	0.0737779	0	0.299669	0.0002	0	0	0.13	0.0822723	1.0803
TCGA-EJ-7331-01	0.112709	0	0	0	0.0208899	0.13967	0	0.0799846	0	0.0885765	0	0.0348559	0	0.0008	0	0	0.0291308	0.0320348	0.408628	0	0	0.052722	0.25	0.0445769	1.10464
TCGA-EJ-7331-11	0.0569469	0	0.0455694	0	0	0.298701	0	0.0269151	0	0.00786907	0	0.0230008	0	0	0.0254672	0	0.0172896	0	0.455445	0	0	0.042796	0.05	0.183905	1.04617
TCGA-EJ-7781-01	0	0.0397471	0.134139	0.0858869	0	0.235708	0	0.00657585	0	0	0	0.011234	0	0.0155867	0	0	0.0482015	0	0.36195	0	0	0.0609711	0.46	0.0028999	1.10164
TCGA-EJ-7781-11	0	0.0777514	0.059665	0	0	0.115691	0	0.0374565	0	0.23813	0	0.0632952	0	0	0.0191317	0.0003	0.0253173	0	0.355115	0	0	0.00814025	0.09	0.140737	1.06274
TCGA-EJ-7782-01	0	0.0690324	0	0	0	0.323357	0	0	0.0202458	0.0231205	0	0.00445281	0	0	0.0219106	0	0.128749	0	0.409132	0	0	0	0.7	-0.0139	1.12922
TCGA-EJ-7782-11	0.0914605	0.0783184	0.075892	0	0	0.214129	0.00894843	0.00952337	0	0.144012	0	0	0	0.0007	0.0275683	0	0.0476549	0.0297139	0.23345	0.0291967	0.00940457	0	0.38	0.00856018	1.08573
TCGA-EJ-7783-01	0	0.0527563	0.1814	0.056143	0	0.326721	0	0	0	0	0	0.0255478	0.00709362	0	0	0	0	0.0198415	0.283299	0.00225411	0	0.0449432	0.51	-0.0031	1.09278
TCGA-EJ-7783-11	0	0.110633	0.0138097	0	0	0.108075	0	0	0	0.0363121	0	0.0157427	0.0397265	0	0	0	0	0	0.65041	0.00885631	0	0.0164346	0	0.361591	0.99159
TCGA-EJ-7784-01	0	0	0	0.0444688	0.195108	0.317018	0.0156971	0	0	0.0188809	0	0.0267563	0	0.0326744	0.0861133	0	0.0464629	0	0.21682	0	0	0	0.9	-0.0291	1.13264
TCGA-EJ-7784-11	0	0	0.130506	0	0	0.405311	0	0.0138613	0	0	0	0.103867	0	0	0	0	0	0.017828	0.258514	0	0.0130699	0.0570435	0.32	0.0180209	1.09751
TCGA-EJ-7785-01	0.0483392	0.059735	0.0490039	0	0	0.258156	0	0.0176399	0	0	0	0.0657271	0.0418559	0.0255457	0.0151078	0	0.0334138	0	0.374129	0	0	0.0113464	0.31	0.0231	1.099
TCGA-EJ-7785-11	0.0445866	0.0406794	0.036331	0	0	0.214556	0	0.0659664	0	0.0343732	0	0.0879712	0	0	0.015397	0	0.0354968	0	0.424642	0	0	0	0.26	0.0424318	1.11326
TCGA-EJ-7786-01	0	0.0315822	0.0867639	0	0	0.328661	0	0.0867644	0	0	0	0.119847	0	0.0215776	0.002081	0	0	0	0.310609	0	0	0.0121134	0.77	-0.0195	1.12682
TCGA-EJ-7786-11	0	0	0.0770929	0	0	0.375627	0	0.0210625	0	0	0	0.0333361	0.070409	0	0	0	0	0.0262251	0.322019	0	0	0.0742281	0.12	0.103307	1.06108
TCGA-EJ-7788-01	0	0.0903324	0	0	0	0.367719	0	0	0	0	0	0.0866841	0	0	0.033422	0	0.081781	0	0.340062	0	0	0	0.83	-0.0216	1.12567
TCGA-EJ-7789-01	0	0.0562881	0	0	0	0.229156	0	0	0	0	0	0.122022	0	0	0	0.00869691	0	0.0244553	0.559382	0	0	0	0.72	-0.0165	1.19699
TCGA-EJ-7789-11	0	0.040235	0.20848	0	0	0.209727	0	0	0	0.0767581	0	0.00734694	0	0	0	0	0.071249	0.0308987	0.338015	0	0	0.0172914	0.3	0.0281051	1.07677
TCGA-EJ-7791-01	0	0.0294573	0.11644	0	0	0.331218	0	0.0899239	0	0	0	0.0531026	0	0	0	0	0.0223424	0	0.357516	0	0	0	0.27	0.0406468	1.09819
TCGA-EJ-7792-01	0.0869689	0	0	0	0	0.361142	0	0.0365159	0	0.0160634	0	0.0257487	0.0380514	0.0536081	0	0	0	0.016785	0.365116	0	0	0	0.05	0.202625	1.02468
TCGA-EJ-7792-11	0	0.0593146	0.141074	0	0	0.259731	0	0.0191863	0	0.0131649	0	0	0.0836199	0.0180074	0	0	0	0.0103161	0.395586	0	0	0	0.12	0.105256	1.06237
TCGA-EJ-7793-01	0.0944359	0	0	0.194506	0	0.365702	0	0	0	0	0	0	0	0.0814453	0	0	0	0	0.263911	0	0	0	0.99	-0.0506	1.14834
TCGA-EJ-7793-11	0	0.0121392	0.0892175	0	0	0.347294	0	0	0	0.0360551	0	0.0386215	0.100825	0	0.0075694	0	0	0	0.343723	0	0	0.0245545	0.23	0.0479569	1.08758
TCGA-EJ-7794-01	0	0	0.107176	0	0	0.304664	0	0	0	0	0	0.00327225	0.0639271	0.0620611	0	0	0.0296888	0	0.38541	0	0	0.0438012	0.44	0.00465346	1.10722
TCGA-EJ-7794-11	0	0	0.112996	0	0	0.45075	0	0	0	0	0	0.0156772	0.0005	0	0.0185528	0	0	0	0.291685	0	0	0.109808	0.44	0.00488054	1.10562
TCGA-EJ-7797-01	0.0502547	0	0	0.0651286	0	0.368438	0	0	0	0	0.0207431	0	0.0754291	0.0440785	0.0730158	0	0	0	0.301676	0.00123595	0	0	0.97	-0.034	1.12367
TCGA-EJ-7797-11	0.244122	0	0.0415421	0.0445127	0	0.131917	0	0.017998	0	0.0668042	0	0	0	0	0	0	0	0.0180161	0.435088	0	0	0	0.15	0.0697496	1.10478
TCGA-EJ-8468-01	0.0165712	0	0.0166823	0	0	0.453553	0	0.0955282	0	0	0	0.115355	0	0	0	0.0453456	0	0	0.208055	0	0.00601643	0.0428938	0.64	-0.0114	1.12995
TCGA-EJ-8469-01	0.137258	0	0.00815664	0.0138285	0	0	0	0.290353	0	0.145918	0	0	0	0	0.0298035	0	0.24296	0	0.131722	0	0	0	0.89	-0.0289	1.09905
TCGA-EJ-8470-01	0.108907	0	0.0472213	0.0115876	0	0.339112	0.0391617	0.0487277	0	0.120093	0	0	0	0.0407154	0.137937	0	0.0670282	0.0226456	0	0.0168638	0	0	0.08	0.150793	1.04253
TCGA-EJ-8472-01	0	0.00809838	0	0.0605127	0	0.234102	0	0.336454	0	0	0	0.159227	0	0	0	0	0.0371133	0	0.164492	0	0	0	0.99	-0.0514	1.17957
TCGA-EJ-8474-01	0	0.163456	0	0	0	0.314627	0	0	0	0.0844274	0	0.0558847	0	0.0461158	0.0421401	0.0200213	0.0325407	0	0.240787	0	0	0	0.99	-0.0388	1.11395
TCGA-EJ-A46B-01	0	0.0297845	0	0	0.0514168	0.46392	0	0	0	0	0	0.132027	0	0.0438245	0	0	0	0	0.279027	0	0	0	0.99	-0.0449	1.16139
TCGA-EJ-A46D-01	0	0.155143	0	0	0.0767991	0.192108	0	0.0185936	0	0	0	0.140518	0	0.0704212	0	0	0	0	0.346417	0	0	0	0.88	-0.0278	1.13682
TCGA-EJ-A46E-01	0	0.030447	0	0	0	0.435466	0	0.28951	0	0.00486996	0	0.0855939	0	0	0	0	0	0	0.0216615	0.118258	0.0141932	0	0.36	0.0108137	1.15631
TCGA-EJ-A46F-01	0	0.355719	0	0.0319052	0	0	0	0.0505811	0.0748798	0	0	0.159518	0	0	0.0196352	0	0.0163674	0	0.279043	0	0	0.0123513	0.91	-0.0296	1.13639
TCGA-EJ-A46G-01	0.00386353	0	0.0999038	0	0.0306663	0.221693	0	0.163746	0	0.0778364	0	0.130548	0	0	0.0816526	0	0	0	0.19009	0	0	0	0.99	-0.0395	1.13742
TCGA-EJ-A46H-01	0	0	0.282198	0	0	0.446398	0	0	0	0.0991847	0	0	0	0	0	0	0	0.00844661	0	0.163773	0	0	0.63	-0.0108	1.10375
TCGA-EJ-A46I-01	0	0.0160242	0.0591133	0	0	0.323269	0	0.202737	0	0	0	0.139855	0	0	0.0330874	0	0.0177904	0	0.181334	0	0.02679	0	0.99	-0.0431	1.14056
TCGA-EJ-A65B-01	0	0.117529	0	0	0.0496707	0.201627	0	0	0	0	0	0.0271105	0.0033576	0.267365	0	0	0.0008	0	0.328697	0.00382275	0	0	0.83	-0.0214	1.12526
TCGA-EJ-A65D-01	0	0.122664	0.0898393	0	0.375737	0	0	0	0	0	0.355373	0	0	0	0	0	0	0	0.0473349	0	0.00905158	0	0.83	-0.0216	1.16538
TCGA-EJ-A65E-01	0	0.0734737	0.0526796	0	0	0.451824	0	0.101229	0	0	0	0.11408	0	0.0124398	0	0.027566	0	0	0.156899	0	0.00980938	0	0.99	-0.0428	1.13992
TCGA-EJ-A65F-01	0	0.11606	0	0.0536669	0	0.144191	0.0182392	0	0	0.115938	0	0.0191892	0.0176873	0	0	0	0.00817631	0.0189445	0.4508	0.0371075	0	0	0.52	-0.0054	1.15617
TCGA-EJ-A65G-01	0	0	0.103625	0	0	0.271365	0	0.18658	0	0	0	0.113247	0	0.00865637	0	0	0	0	0.307091	0	0	0.00943558	0.77	-0.0192	1.1295
TCGA-EJ-A65J-01	0	0.154324	0.0868704	0	0	0.0791916	0	0.169741	0	0.00362707	0	0.161727	0	0	0	0.12601	0.00461561	0.0252699	0.166727	0	0.0195853	0.00231104	0.88	-0.0272	1.09847
TCGA-EJ-A65M-01	0	0.142313	0	0.112321	0	0.198971	0.00455693	0	0	0.0106923	0.0263036	0	0	0	0.0107001	0	0.0853786	0	0.381158	0.0276052	0	0	0.85	-0.0235	1.13445
TCGA-EJ-A6RA-01	0	0	0.266968	0	0	0.280327	0	0.00482541	0	0.0891589	0	0.0929656	0	0	0.0229012	0	0	0	0.242854	0	0	0	0.77	-0.0196	1.10169
TCGA-EJ-A6RC-01	0.12628	0.0882315	0.104556	0.0232543	0	0.141403	0	0.0923663	0	0.081808	0	0.0209172	0.00798148	0.0199011	0	0	0	0.0183683	0.274934	0	0	0	0.05	0.173703	1.02037
TCGA-EJ-A7NF-01	0.0486557	0	0	0.0919139	0	0.10848	0	0.225362	0	0	0.019303	0.0305952	0	0.316675	0.0490018	0	0	0	0.110013	0	0	0	0.83	-0.0229	1.11901
TCGA-EJ-A7NG-01	0	0	0.141943	0	0	0.39307	0	0	0	0	0	0.0949856	0.0527936	0.128385	0	0	0	0	0.188823	0	0	0	0.97	-0.0341	1.102
TCGA-EJ-A7NH-01	0	0.0277424	0.0786057	0	0	0.30876	0	0	0	0	0	0.0824071	0	0.035638	0	0	0	0	0.466847	0	0	0	0.45	0.00405804	1.14432
TCGA-EJ-A7NJ-01	0	0.262594	0.0135615	0.0801328	0	0	0	0.234578	0	0	0	0.0644403	0	0.0315123	0.10182	0	0.0216611	0	0.189699	0	0	0	0.73	-0.0167	1.10381
TCGA-EJ-A7NK-01	0.0400278	0	0.0151993	0.0964341	0	0.0116344	0	0.345387	0	0	0.0206814	0.107806	0.0238301	0.0898526	0.0004	0	0	0	0.248749	0	0	0	0.99	-0.0411	1.13822
TCGA-EJ-A7NM-01	0.0531409	0.358927	0	0.0122804	0	0	0.0266886	0.130247	0.0334868	0.0721089	0	0.0411863	0	0.0350797	0.00295197	0	0.020556	0.0384914	0.174855	0	0	0	0.43	0.00524444	1.09502
TCGA-EJ-A7NN-01	0	0.22133	0.110166	0	0	0.150476	0	0	0	0.0676526	0	0.07756	0	0.00967681	0.00366593	0	0	0	0.359473	0	0	0	0.33	0.0163807	1.10472
TCGA-EJ-A8FN-01	0	0.151975	0	0	0	0.262117	0	0.0443146	0	0.0750768	0	0.0941876	0.0908419	0.0837059	0.00774114	0	0	0	0.19004	0	0	0	0.95	-0.0315	1.10905
TCGA-EJ-A8FO-01	0	0.112143	0	0.0311707	0	0.245005	0	0	0.0007	0	0	0.0889416	0	0.0959939	0	0	0.0377385	0	0.38832	0	0	0	0.99	-0.0448	1.14213
TCGA-EJ-A8FO-11	0.229587	0	0	0.016685	0	0.18665	0	0	0	0	0	0.0291566	0	0	0	0	0	0	0.519304	0.0186172	0	0	0.33	0.0177896	1.16819
TCGA-EJ-A8FP-01	0	0	0.118717	0.0594915	0	0.252568	0	0.120058	0	0	0	0.0972952	0	0	0	0	0.00133405	0.00584542	0.344691	0	0	0	0.32	0.019274	1.11477
TCGA-EJ-A8FS-01	0	0.144171	0	0.154736	0.0815178	0	0	0	0.073253	0	0.0205026	0.012593	0	0.249409	0.007539	0	0.0005	0.0213977	0.221457	0	0.0129387	0	0.85	-0.0236	1.10452
TCGA-EJ-A8FU-01	0	0	0.0350788	0.0218589	0	0.275014	0	0.0146894	0	0.0307062	0	0.069507	0.0805397	0.0265171	0	0	0	0	0.446089	0	0	0	0.23	0.0458395	1.11876
TCGA-EJ-AB20-01	0.0246599	0	0.02506	0.189018	0	0.148118	0	0.11358	0	0.129375	0	0.148856	0	0	0	0	0	0	0.221333	0	0	0	0.49	0.0004	1.16696
TCGA-EJ-AB27-01	0.15653	0.0321286	0.0761768	0	0	0.241897	0	0.201438	0	0	0	0.0626793	0	0.0430791	0.0291587	0	0	0	0.156599	0	0.0003	0	0.36	0.0130415	1.09094
TCGA-FC-7708-01	0	0.0846767	0	0.04423	0.00549803	0.410955	0.0283358	0	0	0	0.0306516	0	0	0	0.00577544	0	0	0.032186	0.337714	0.0199782	0	0	0.75	-0.0182	1.13719
TCGA-FC-7961-01	0	0.0167254	0.0173393	0	0	0.571584	0.0277799	0	0	0	0.0704926	0	0	0	0	0.0335472	0	0.015438	0.208837	0.0382563	0	0	0.99	-0.0441	1.14896
TCGA-FC-A4JI-01	0.0333948	0	0.0162654	0.128794	0.149468	0	0.24417	0.0422559	0	0	0.0937518	0.0740922	0	0	0	0.0222607	0	0.0521016	0.120314	0	0	0.0231325	0.85	-0.0234	1.12762
TCGA-FC-A5OB-01	0.0464749	0	0	0	0	0.594054	0	0	0	0	0	0.0714656	0	0	0	0	0	0	0.288006	0	0	0	1	-0.0718	1.18129
TCGA-FC-A66V-01	0	0	0.0673343	0.0914644	0.176238	0	0	0.00877889	0.0093934	0	0.162806	0	0	0.159839	0.0128437	0	0.140672	0	0.17063	0	0	0	0.99	-0.036	1.10282
TCGA-FC-A6HD-01	0	0.0952504	0.249521	0.115224	0	0	0	0.0931156	0	0.0593639	0	0.00711843	0	0.00518535	0	0	0	0	0.375222	0	0	0	0.83	-0.0214	1.11179
TCGA-FC-A8O0-01	0	0.154278	0	0	0	0.143155	0	0.184567	0	0	0	0.0926306	0	0	0	0	0	0	0.425369	0	0	0	0.05	0.178013	1.05221
TCGA-G9-6329-01	0	0.140061	0	0.274623	0	0.132941	0	0.0411252	0	0	0	0.0137457	0	0	0.0257087	0	0.0422359	0	0.32956	0	0	0	0.71	-0.0146	1.12798
TCGA-G9-6332-01	0	0.10068	0	0.147354	0	0.101962	0.0496826	0	0	0.0626934	0	0.031345	0	0.10154	0.00384838	0	0.0445165	0	0.35638	0	0	0	0.86	-0.0249	1.12261
TCGA-G9-6333-01	0	0	0.161114	0	0	0.252442	0	0.127388	0	0	0	0.1671	0	0.0073587	0.110333	0	0	0	0.150564	0.0108091	0.0128914	0	0.82	-0.0213	1.12141
TCGA-G9-6333-11	0.100815	0	0.0729352	0.159331	0	0.263486	0	0	0	0.0393444	0	0.022544	0	0	0	0	0	0	0.340378	0.00116668	0	0	0.89	-0.028	1.138
TCGA-G9-6336-01	0	0.0837455	0.0715246	0.255659	0	0.151485	0	0.058633	0	0	0	0.0464486	0	0.0537563	0.00422429	0	0.112684	0	0.13002	0	0.0318204	0	0.99	-0.036	1.10503
TCGA-G9-6338-01	0.194243	0	0	0	0	0.214995	0	0.11194	0	0.102553	0	0	0	0.0587387	0	0	0	0	0.31753	0	0	0	0.97	-0.0338	1.12882
TCGA-G9-6339-01	0	0.184883	0.130418	0.036072	0	0.126063	0.142678	0.0673088	0	0.049657	0.105025	0	0	0	0.119447	0	0	0	0.0229505	0.0154985	0	0	0.99	-0.0546	1.11713
TCGA-G9-6342-01	0.0603074	0	0.127371	0.0567018	0	0.208252	0	0.191075	0	0	0	0.0334677	0	0.102324	0.00940017	0	0.0217774	0	0.189323	0	0	0	0.99	-0.0501	1.10417
TCGA-G9-6342-11	0.243642	0	0.257181	0.265749	0	0.044776	0	0.127344	0	0	0.00590515	0	0	0	0.00198544	0	0	0	0.019519	0	0.0338989	0	0.83	-0.0226	1.10936
TCGA-G9-6343-01	0	0.143943	0.102431	0	0	0.439677	0	0	0	0	0	0.0176935	0	0.0190942	0.0120387	0.0031337	0	0	0.261989	0	0	0	0.9	-0.0294	1.11362
TCGA-G9-6347-01	0.081142	0	0.164446	0.125988	0	0.0843021	0	0.140948	0.0508836	0.129369	0	0.031823	0	0	0	0.0524811	0	0.0143728	0.124245	0	0	0	0.32	0.0179712	1.08601
TCGA-G9-6348-01	0.0488507	0	0.0498457	0.0925012	0	0.40774	0.078424	0	0	0.0558852	0	0.0179375	0	0.00251136	0.0542176	0	0.0505077	0	0.141579	0	0	0	0.99	-0.0362	1.12261
TCGA-G9-6348-11	0.126802	0	0.0405917	0.0805392	0	0.279621	0	0.0644124	0	0.00750829	0	0.0775793	0	0.0245712	0.0167325	0	0	0	0.281642	0	0	0	0.77	-0.0192	1.12237
TCGA-G9-6351-01	0	0.0419855	0.262903	0	0	0.148803	0	0.00173012	0	0	0	0.195974	0	0.0887684	0	0	0.0115233	0	0.230176	0	0.0181368	0	0.88	-0.0278	1.10567
TCGA-G9-6351-11	0	0.0730735	0.125332	0	0	0.449526	0	0.0410477	0	0	0	0.0643282	0	0.0890947	0.0037329	0	0	0	0.147597	0	0.00626816	0	0.95	-0.0316	1.10802
TCGA-G9-6353-01	0	0	0.133744	0	0	0.41186	0	0	0	0	0	0.0497409	0	0.0163329	0	0	0	0	0.388323	0	0	0	0.74	-0.018	1.13439
TCGA-G9-6354-01	0	0	0.0886509	0.229461	0	0	0	0.116279	0	0	0.047967	0.0286796	0	0.157747	0.0707483	0	0	0	0.260468	0	0	0	0.92	-0.0308	1.11243
TCGA-G9-6356-01	0	0	0	0.239655	0	0.132976	0.0523549	0.00175295	0.0609641	0	0	0	0	0.033631	0.113952	0	0.0327316	0	0.331982	0	0	0	0.87	-0.0256	1.13419
TCGA-G9-6356-11	0	0	0.111935	0.463085	0.101116	0	0.110836	0.0170795	0	0	0.0126447	0	0	0.02293	0.0442086	0	0	0.0179633	0.0724315	0	0.0257701	0	0.89	-0.0286	1.13965
TCGA-G9-6361-01	0	0.0747145	0	0	0	0.519932	0	0	0	0	0	0.0693908	0	0	0.0452068	0	0.0348556	0	0.17987	0	0.0760305	0	0.9	-0.0293	1.12579
TCGA-G9-6362-01	0.121416	0	0	0	0	0.350656	0.062144	0	0	0.223789	0	0	0	0	0.149734	0	0	0	0.09226	0	0	0	0.99	-0.0517	1.15884
TCGA-G9-6362-11	0.0507824	0.2348	0	0	0	0.422625	0.0174146	0	0	0.0828585	0	0	0	0	0	0	0	0	0.12935	0.0621691	0	0	0.99	-0.0544	1.1424
TCGA-G9-6363-01	0.0462421	0.132414	0	0	0	0.258947	0.0363401	0.0627103	0	0.211083	0	0.00889574	0	0.0272742	0.0437738	0	0.0140379	0	0.158282	0	0	0	0.89	-0.0281	1.11901
TCGA-G9-6363-11	0.17852	0.0690227	0	0	0	0.377487	0	0	0	0.0268375	0	0.0722521	0	0.115083	0	0	0	0.0321698	0.128628	0	0	0	0.89	-0.0282	1.11544
TCGA-G9-6364-01	0	0	0.0551265	0	0	0.278964	0	0	0	0.0305678	0	0	0	0.0943119	0.086112	0	0.0647528	0	0.390165	0	0	0	0.75	-0.0182	1.12333
TCGA-G9-6365-01	0	0.0776059	0	0.195116	0	0.158317	0	0.12061	0	0	0	0.120718	0	0.010621	0.0419277	0	0.0821737	0	0.19291	0	0	0	0.91	-0.0296	1.13016
TCGA-G9-6365-11	0.00929968	0	0.171536	0	0.109506	0.125657	0	0.146658	0	0.017419	0.292554	0	0	0	0	0	0	0.0174613	0	0.0398454	0.0700634	0	0.82	-0.0212	1.13879
TCGA-G9-6366-01	0	0	0.193899	0	0	0.279957	0	0.00323203	0	0	0.033915	0.0454746	0	0.0668112	0.0946379	0	0	0	0.282074	0	0	0	0.99	-0.0507	1.1096
TCGA-G9-6367-01	0	0.209927	0	0.0424088	0	0.318426	0	0	0	0	0.0715384	0.0659848	0	0	0.00576803	0	0.0161238	0	0.269824	0	0	0	0.84	-0.0233	1.12882
TCGA-G9-6369-01	0	0.0634625	0.0334451	0	0	0.317519	0	0.119848	0.0432596	0	0	0.133383	0	0	0.0192296	0.071661	0	0	0.163039	0	0.0351525	0	1	-0.0672	1.13743
TCGA-G9-6370-01	0	0.191879	0.0436774	0.0156809	0	0.377338	0	0	0	0.0383857	0	0.00899998	0	0	0	0	0.0507354	0.0362753	0.205154	0.0318749	0	0	0.89	-0.0284	1.1081
TCGA-G9-6371-01	0.0531577	0	0	0.142893	0	0.3215	0	0	0	0.040396	0	0	0	0.0535622	0.0263603	0	0	0.0222367	0.339894	0	0	0	0.99	-0.0416	1.14489
TCGA-G9-6373-01	0.155262	0.0105473	0	0.0878499	0	0.245633	0.0105215	0.0928102	0.112571	0.159831	0	0	0	0.0168458	0.0333691	0	0	0.0373211	0.0242763	0.0131615	0	0	0.86	-0.0237	1.14455
TCGA-G9-6377-01	0.147483	0	0	0.21958	0	0.107041	0.133177	0	0.0482461	0.0254394	0	0	0	0.0794587	0.05903	0	0	0.016232	0.164313	0	0	0	0.99	-0.0427	1.11078
TCGA-G9-6378-01	0	0.153029	0.0600544	0.0160154	0	0.162968	0	0.106752	0	0	0	0.0958041	0	0	0	0	0	0	0.405377	0	0	0	0.27	0.0402239	1.11015
TCGA-G9-6379-01	0	0.109839	0.103866	0.25002	0	0	0	0.188056	0.0961223	0.0501555	0.00702841	0.0131854	0	0.0212418	0.00789036	0.0347401	0	0.00842513	0.10943	0	0	0	0.38	0.0101297	1.09962
TCGA-G9-6384-01	0.11039	0	0.00407377	0.0544922	0	0.275538	0	0.00919566	0	0	0	0.0473733	0	0.0100618	0.0803115	0	0.0731774	0	0.335386	0	0	0	0.67	-0.013	1.11607
TCGA-G9-6384-11	0	0	0.277305	0	0	0.378173	0	0.0176845	0	0	0	0.0662129	0	0.0324826	0	0	0	0	0.228142	0	0	0	0.77	-0.019	1.09288
TCGA-G9-6385-01	0	0.0547548	0.119812	0.0394561	0	0.32397	0	0.0490649	0	0	0	0.0257464	0	0.0405323	0	0	0	0	0.346664	0	0	0	0.79	-0.0199	1.11884
TCGA-G9-6494-01	0	0.0942122	0.0519456	0	0	0.471129	0	0.0104037	0	0	0	0.0960254	0	0	0	0	0	0	0.276284	0	0	0	0.98	-0.0347	1.14043
TCGA-G9-6496-01	0	0	0.280732	0	0.069123	0.169621	0	0.0254025	0	0	0.0762495	0.0272149	0	0	0.064002	0	0.0141552	0	0.262893	0	0.0106071	0	0.99	-0.0386	1.09419
TCGA-G9-6496-11	0.156126	0	0.147851	0.188888	0	0	0	0.175502	0	0	0	0.049579	0	0	0.0008	0	0	0	0.281238	0	0	0	0.58	-0.0091	1.10642
TCGA-G9-6498-01	0.0365569	0.168272	0	0.106195	0	0.152243	0	0.0156643	0.20795	0.129352	0	0	0	0.016733	0	0	0	0.0587643	0.104975	0	0.00329469	0	0.15	0.0757884	1.08002
TCGA-G9-6499-01	0	0	0.236071	0.0124552	0	0.329404	0	0.0616305	0	0	0	0.0799493	0	0.0881923	0.00655498	0	0.0156033	0	0.170139	0	0	0	0.99	-0.0383	1.09355
TCGA-G9-6499-11	0.34694	0	0.070227	0.125616	0	0.0655095	0.0482683	0	0	0	0.0696969	0	0.0197586	0.0508007	0	0	0.00375693	0.0470225	0.152403	0	0	0	0.87	-0.0257	1.10406
TCGA-G9-7509-01	0	0	0.174509	0	0	0.47686	0	0.00126827	0	0	0	0.128949	0	0	0	0	0	0	0.218414	0	0	0	0.99	-0.0421	1.13508
TCGA-G9-7510-01	0	0	0.212185	0.00351664	0	0.401087	0	0.0537264	0	0	0	0.0817943	0	0.0959337	0.053091	0	0	0	0.0753531	0	0.0233132	0	0.99	-0.047	1.10407
TCGA-G9-7519-01	0	0	0.107025	0.013937	0	0.254251	0	0.0187039	0	0	0	0.134189	0	0	0	0.0921882	0.00886351	0	0.370842	0	0	0	0.71	-0.0148	1.12683
TCGA-G9-7521-01	0.0107951	0.0644377	0	0.195922	0	0.17578	0.105132	0	0.0232921	0	0	0.0319743	0.00765384	0.0323778	0.108235	0	0	0.022574	0.221826	0	0	0	0.12	0.107903	1.05939
TCGA-G9-7522-01	0	0.00792307	0.0328775	0	0	0.455843	0	0.0696141	0	0	0	0.0834139	0	0.0128731	0.0555077	0	0.0522001	0	0.221431	0	0.00831608	0	0.99	-0.0381	1.12957
TCGA-G9-7523-01	0.077539	0	0	0.0709162	0	0.0993183	0.010006	0	0.07444	0.162915	0	0	0	0	0	0	0.120364	0.0110012	0.364967	0.0085335	0	0	0.11	0.119512	1.06397
TCGA-G9-7525-01	0	0.0702615	0	0	0	0.420761	0	0	0.0317019	0	0	0.0921417	0	0.0562349	0	0	0.0007	0	0.328196	0	0	0	0.96	-0.0319	1.14251
TCGA-G9-A9S0-01	0	0.0744312	0	0	0	0.15739	0	0.0625325	0.07189	0.202699	0	0.101689	0	0	0.0599984	0	0.114792	0	0.154577	0	0	0	0.99	-0.0426	1.13677
TCGA-G9-A9S4-01	0	0	0.240251	0	0.315599	0	0	0.00612936	0	0.197417	0	0.0637566	0	0	0	0	0	0	0.132308	0	0.04454	0	0.99	-0.0451	1.11744
TCGA-G9-A9S7-01	0	0.150558	0	0.239215	0	0	0.075418	0.110265	0.0509378	0	0	0	0	0	0.0717782	0	0.0954276	0	0.2064	0	0	0	0.97	-0.0338	1.10277
TCGA-H9-7775-01	0.0138514	0	0	0	0	0.17981	0	0	0	0	0	0.141215	0	0.163822	0	0	0.0363131	0	0.464988	0	0	0	0.83	-0.0229	1.16691
TCGA-H9-A6BX-01	0	0.109856	0	0.0766598	0	0.167057	0	0.103679	0	0	0	0.031045	0	0.0971744	0.0130759	0	0.0267258	0	0.374727	0	0	0	0.33	0.0178078	1.1064
TCGA-H9-A6BY-01	0	0	0.11899	0	0	0.648445	0	0	0	0	0.0519354	0.0139301	0	0	0	0	0	0	0.166699	0	0	0	1	-0.0586	1.15966
TCGA-HC-7075-01	0.179048	0	0.0565113	0.0429974	0	0.228076	0.103122	0.106938	0	0	0	0.0360475	0	0.0604378	0.0360087	0	0	0.00174473	0.145236	0	0.00383199	0	0.75	-0.0186	1.09409
TCGA-HC-7077-01	0	0.0398399	0.0828	0.0795497	0	0.260575	0	0	0	0	0.172895	0	0	0.177629	0.0308196	0	0	0	0.105341	0	0.0505518	0	1	-0.0637	1.12235
TCGA-HC-7078-01	0	0	0.141262	0	0.0584244	0.15014	0	0	0	0.094484	0	0.0757572	0	0.0114227	0.017432	0.0522583	0	0	0.398819	0	0	0	0.73	-0.0166	1.12689
TCGA-HC-7079-01	0	0.31828	0.0502707	0	0	0.185103	0.0604728	0.119069	0	0	0.0604128	0	0.00271148	0.0776186	0.0344274	0	0.0125953	0.0605004	0	0.0185387	0	0	0	0.331379	0.947801
TCGA-HC-7080-01	0	0.0601922	0	0.00343995	0	0.0958758	0	0	0.0108606	0	0	0.0824261	0	0	0.0086362	0	0.0172877	0	0.721281	0	0	0	0.09	0.126232	1.1783
TCGA-HC-7081-01	0	0	0	0.0002	0	0.403411	0.0687098	0	0	0	0	0.0160185	0.0194755	0	0.0129434	0.0957152	0.0648733	0	0.318642	0	0	0	0.96	-0.032	1.11838
TCGA-HC-7209-01	0	0.0184057	0	0.276738	0	0.099124	0.088451	0.0083696	0	0	0	0.00741126	0	0	0.00486681	0	0	0	0.449169	0.0474648	0	0	0.85	-0.0234	1.18101
TCGA-HC-7210-01	0	0.0530009	0.204078	0.0282813	0	0.332067	0.0120813	0	0	0	0	0.0247159	0	0	0.0463715	0.0409932	0	0	0	0.19111	0	0.0673011	0.5	-0.0016	1.08772
TCGA-HC-7211-01	0	0	0	0	0	0.357703	0	0.0743566	0	0.0006	0	0	0.294963	0.0277534	0	0	0.0269606	0	0	0.165097	0.0525768	0	0.67	-0.0121	1.11287
TCGA-HC-7211-11	0.0227372	0	0.503489	0	0.154246	0	0	0.0126599	0	0.0636281	0.00483496	0.00228525	0	0	0	0	0	0	0	0.106871	0.100257	0.0289902	0.87	-0.0251	1.0679
TCGA-HC-7212-01	0.0460568	0	0	0	0	0.279638	0.00955857	0	0	0	0	0.107253	0.0435948	0.0360798	0.0488	0	0	0	0.429019	0	0	0	0.83	-0.0222	1.14888
TCGA-HC-7213-01	0	0.0337409	0	0	0	0.387524	0.0360456	0.0450264	0	0	0	0.0571387	0	0.0251141	0	0	0.113536	0.0275871	0.232395	0	0.0348187	0.00707312	0.9	-0.029	1.10795
TCGA-HC-7230-01	0	0	0.0640577	0	0	0.533333	0	0.0260195	0	0.0346431	0	0.0812336	0	0.0057328	0.0155641	0	0.0110565	0	0.196637	0	0.0317226	0	1	-0.0651	1.15481
TCGA-HC-7231-01	0.0912395	0	0.0461883	0.122823	0	0.328099	0.107756	0	0.044705	0.0077765	0	0	0	0	0.0431786	0	0.105021	0.055298	0.0479165	0	0	0	0.99	-0.036	1.10979
TCGA-HC-7232-01	0.21221	0	0	0.0545293	0	0.217129	0.00430783	0	0	0.00594072	0	0.0493036	0	0.0359031	0.0256006	0	0	0	0.395076	0	0	0	0.97	-0.0328	1.14433
TCGA-HC-7233-01	0.0209706	0	0.0721681	0.124645	0	0.265018	0.0526957	0.0320813	0	0	0	0.0702745	0.0526941	0.0429391	0.184201	0	0	0	0.0823131	0	0	0	0.16	0.0659266	1.0897
TCGA-HC-7736-01	0.0286417	0	0.00718328	0	0.0923073	0.442803	0.0421433	0	0	0.0344627	0	0	0.0780707	0.0616295	0	0	0.00849279	0.0638817	0.0344161	0.105968	0	0	0.86	-0.0248	1.12008
TCGA-HC-7737-01	0	0.170992	0.18602	0.0494462	0	0.296681	0.0428042	0	0	0.0803587	0	0	0	0	0	0	0	0.0569541	0.0600395	0.0567044	0	0	0.67	-0.0124	1.086
TCGA-HC-7737-11	0.203814	0	0.348323	0	0.149525	0.0306808	0	0	0	0.0580262	0.0811566	0	0	0.0377876	0	0	0	0.0002	0.0834141	0.0070463	0	0	0.92	-0.0303	1.08047
TCGA-HC-7738-01	0	0.133829	0	0	0.0502567	0.171456	0	0	0	0.0202939	0	0	0	0.253965	0	0	0.0360255	0.00592979	0.31165	0.0165949	0	0	0.32	0.0183798	1.10346
TCGA-HC-7738-11	0.0961302	0	0.356204	0	0.31898	0	0	0	0	0.053846	0.0477487	0.0003	0	0	0	0	0	0	0.110062	0	0.0166825	0	0.32	0.0195954	1.06674
TCGA-HC-7740-01	0	0	0.12465	0	0	0.563334	0	0.00978286	0	0	0	0.0277805	0	0.0158845	0	0	0	0	0.199624	0	0	0.0589437	0.77	-0.019	1.11979
TCGA-HC-7740-11	0.170768	0	0.394475	0	0.222084	0	0	0	0	0	0	0.0752269	0	0.0446645	0	0	0	0	0.0917103	0	0.00107104	0	0.75	-0.0185	1.07479
TCGA-HC-7742-01	0.0204487	0	0.165876	0	0	0.416786	0	0.0225278	0	0	0	0.0965141	0	0	0.0599379	0	0.0220187	0	0.195891	0	0	0	0.99	-0.0446	1.11511
TCGA-HC-7742-11	0	0.0409133	0	0.15157	0	0.0692383	0	0.0296848	0	0	0	0.0897959	0	0.119334	0	0	0.0484872	0	0.386768	0	0.0642082	0	0.92	-0.0307	1.13851
TCGA-HC-7744-01	0	0.134339	0	0.0139211	0	0.23209	0	0	0	0	0	0.0459589	0	0.0444081	0	0	0.15339	0	0.375893	0	0	0	0.92	-0.0309	1.12274
TCGA-HC-7745-01	0	0.116119	0	0.120164	0	0.268136	0	0.0655481	0	0.0264197	0	0.0651494	0	0.0146992	0.0588297	0	0.0497048	0	0.215229	0	0	0	0.54	-0.0059	1.1103
TCGA-HC-7745-11	0	0	0.444122	0	0.183339	0	0	0	0.00225807	0	0.0721823	0	0	0	0	0	0	0	0.298098	0	0	0	0.26	0.0440637	1.06417
TCGA-HC-7747-01	0.0968567	0.0350084	0	0.193149	0	0.101819	0.100859	0.0787216	0.0182298	0.0331325	0	0.036812	0.0476439	0.0485373	0.0718335	0	0	0	0.137398	0	0	0	0.98	-0.0345	1.11085
TCGA-HC-7747-11	0.00274774	0	0.361639	0	0.324135	0	0	0	0	0.126648	0	0.0390527	0	0	0	0	0	0	0.128052	0	0	0.0177248	0.33	0.0175465	1.07254
TCGA-HC-7748-01	0.0287033	0	0.0583296	0.108361	0	0.297086	0.0806111	0.0107504	0	0	0	0.097058	0	0	0.0632319	0	0.00599054	0	0.225722	0	0	0.0241564	0.98	-0.0344	1.12612
TCGA-HC-7749-01	0	0	0	0	0	0.362852	0	0	0	0	0	0.0839576	0	0	0	0.0737465	0	0	0.479444	0	0	0	0.36	0.0114134	1.15392
TCGA-HC-7750-01	0.00345363	0.0126146	0.0665266	0	0	0.10434	0	0.0975271	0	0	0	0.100381	0	0.071768	0.00536207	0	0.00338528	0	0.534642	0	0	0	0.21	0.0522442	1.13942
TCGA-HC-7752-01	0.132967	0	0	0.0724675	0.0691816	0	0	0	0	0.147094	0.00282498	0	0	0.113376	0	0.0232315	0	0	0.432435	0.00642267	0	0	0.89	-0.0284	1.14996
TCGA-HC-7752-11	0	0.103078	0.0797836	0.0541577	0	0.0838342	0	0	0.0452023	0.0258832	0	0.0727862	0.0210485	0.0246896	0.0539611	0	0	0.0270843	0.408491	0	0	0	0.29	0.037069	1.10148
TCGA-HC-7817-01	0	0.072002	0.0439412	0.0621108	0	0.31483	0.0333644	0	0	0	0.0237954	0	0	0.0106343	0	0	0.127441	0.0618364	0.198664	0	0	0.0513801	0.35	0.0138424	1.07425
TCGA-HC-7818-01	0.0149303	0	0	0.0384388	0	0.224101	0	0	0	0	0	0.00583236	0.437813	0.0606012	0	0	0	0.0385684	0.160194	0.019521	0	0	0.99	-0.0433	1.13104
TCGA-HC-7819-01	0	0	0.2284	0	0	0.420014	0	0.103789	0	0	0	0.0220427	0	0.061226	0.0391171	0	0	0	0.125411	0	0	0	0.99	-0.0418	1.10302
TCGA-HC-7819-11	0.0225386	0	0.051679	0	0	0.430918	0	0	0	0	0	0.131004	0	0.105222	0	0	0	0	0.258638	0	0	0	0.97	-0.0336	1.13352
TCGA-HC-7820-01	0	0	0.082909	0.117857	0	0.196035	0	0	0	0.0961752	0	0.113287	0	0.00436414	0.0953841	0	0	0	0.293988	0	0	0	0.89	-0.0288	1.1475
TCGA-HC-7821-01	0.0356471	0.348494	0	0	0	0.251621	0.0446607	0.0121397	0	0.0534676	0	0.0288413	0	0	0.151652	0.00557707	0	0	0.013363	0	0.0545361	0	0.99	-0.0384	1.13819
TCGA-HC-8213-01	0	0	0.130343	0.073367	0	0.223495	0.184675	0	0	0	0.0855932	0	0	0.233759	0.0246494	0	0	0	0	0.0441196	0	0	0.89	-0.0285	1.10231
TCGA-HC-8216-01	0	0	0	0.106938	0	0.208121	0.0601801	0	0.0269187	0.0943352	0	0	0.0177922	0.0933379	0.109273	0	0.0645008	0	0.218604	0	0	0	0.87	-0.0255	1.10941
TCGA-HC-8256-01	0	0.281008	0	0.0380049	0.111138	0.065502	0	0	0	0.097495	0	0.0435419	0	0	0.0300038	0	0	0	0.333306	0	0	0	0.32	0.0208338	1.10844
TCGA-HC-8257-01	0	0.223821	0	0.107149	0.0337318	0.0372358	0	0	0	0.0271163	0	0.126715	0	0.00841826	0.0885604	0	0.0154253	0	0.31687	0	0.0149571	0	0.99	-0.0521	1.14613
TCGA-HC-8258-01	0	0.0902336	0.137563	0	0	0.434514	0	0.135785	0	0	0.0445188	0	0	0	0	0	0	0.0204865	0.136899	0	0	0	0.81	-0.0206	1.11393
TCGA-HC-8258-11	0.0670128	0	0.204965	0	0	0.575827	0	0	0	0	0.0426028	0	0	0	0	0	0	0	0	0.082842	0.00515753	0.0215933	0.55	-0.0074	1.11257
TCGA-HC-8259-01	0	0.209783	0	0.093683	0	0.101769	0	0.0539029	0	0	0.0793646	0.134671	0	0.0477894	0.036088	0	0.00823386	0	0.181148	0	0.0535677	0	0.99	-0.0519	1.13823
TCGA-HC-8259-11	0	0	0.190062	0	0	0.261541	0	0.148585	0	0	0	0.11999	0	0	0.0002	0	0	0	0.27967	0	0	0	0.71	-0.0143	1.11417
TCGA-HC-8260-01	0	0.0437095	0.0577729	0	0.0709121	0.315447	0	0	0	0.0320023	0	0.111417	0	0	0.0693714	0	0.0770047	0	0.222363	0	0	0	0.92	-0.0305	1.1171
TCGA-HC-8260-11	0.118495	0	0	0.0745668	0.0450347	0.0925119	0	0.11165	0	0	0	0.0591759	0	0.0537177	0	0	0	0	0.444848	0	0	0	0.87	-0.0254	1.15329
TCGA-HC-8261-01	0	0.130507	0.0467417	0	0.100774	0.141236	0	0.0323209	0	0.0650721	0	0.05961	0	0	0.101707	0.105259	0	0	0.216773	0	0	0	0.99	-0.051	1.10944
TCGA-HC-8262-01	0	0	0	0.0105962	0	0.360101	0.174628	0	0	0	0.152499	0	0	0.057517	0.0186133	0	0	0	0.226046	0	0	0	0.88	-0.0271	1.12709
TCGA-HC-8262-11	0.0299404	0	0	0.288319	0	0.190814	0	0.0366447	0	0	0.109085	0	0.0844283	0	0	0	0	0.0836172	0	0.149551	0.0171794	0.0104209	0.99	-0.0452	1.15345
TCGA-HC-8264-01	0	0.0963375	0	0	0	0.435204	0	0	0	0	0	0.0818169	0	0	0	0	0	0	0.386641	0	0	0	0.61	-0.0103	1.1478
TCGA-HC-8265-01	0	0.115869	0.0258136	0.031045	0	0.025952	0	0.265893	0.0226828	0.121677	0.0649306	0	0	0.0173588	0	0	0.00401499	0	0.304762	0	0	0	0.54	-0.0067	1.12197
TCGA-HC-8266-01	0	0.154428	0.0194712	0.254503	0	0.0457132	0	0.0746498	0.119412	0.127394	0	0	0	0	0.116275	0	0.0361976	0.0147201	0.0372371	0	0	0	0.13	0.0835564	1.09023
TCGA-HC-A48F-01	0	0.0510336	0.0478678	0	0	0.229709	0	0	0	0	0	0.174436	0	0	0	0	0.0357788	0	0.461175	0	0	0	0.99	-0.0377	1.1793
TCGA-HC-A4ZV-01	0.183312	0.0278814	0.0275291	0	0	0.200988	0.058838	0.0891757	0	0.13765	0	0.0006	0	0.0612355	0.0100568	0.00182019	0.0256682	0	0.175276	0	0	0	0.87	-0.0252	1.10035
TCGA-HC-A631-01	0.19249	0	0	0	0	0.372202	0.207243	0	0	0	0.00354644	0.0132149	0	0	0.0858846	0	0	0	0.125419	0	0	0	1	-0.075	1.13363
TCGA-HC-A632-01	0.103565	0.308952	0	0.00311253	0	0.177182	0.0518876	0.045642	0.00690981	0.0613682	0	0	0	0.0008	0	0	0	0.0359992	0.204557	0	0	0	0.75	-0.0183	1.11262
TCGA-HC-A6AL-01	0.116967	0.0241993	0.0605313	0.0462697	0	0	0	0.145969	0.0846632	0.0829682	0	0.0676895	0.0512895	0.0589185	0	0.0317718	0	0.0609858	0.167777	0	0	0	0.97	-0.0328	1.09261
TCGA-HC-A6AN-01	0	0.168866	0.0379436	0.0157196	0.00285773	0	0	0.0579248	0.0631379	0	0.125376	0	0	0.174855	0	0.0867579	0	0	0.266561	0	0	0	0.99	-0.0356	1.10308
TCGA-HC-A6AO-01	0	0.0392593	0	0.0566618	0	0.0863372	0.0366423	0	0	0	0.0589875	0	0.23367	0	0	0	0.0360038	0	0.380702	0.0285044	0	0.0432314	0.55	-0.0076	1.13099
TCGA-HC-A6AP-01	0	0.131232	0.105778	0	0	0.150618	0	0	0.0342384	0.0792819	0.0975127	0	0.0209713	0.113247	0.00609267	0.0155552	0.0485833	0	0.192518	0.00437195	0	0	0.87	-0.0252	1.08345
TCGA-HC-A6AQ-01	0	0.103746	0.0581686	0.0993191	0.0656931	0	0	0.0228237	0.0372757	0	0.156082	0	0	0.0117718	0.00469344	0	0.0127139	0	0.427713	0	0	0	0.72	-0.0164	1.14294
TCGA-HC-A6AS-01	0	0.0490327	0.049206	0.0990054	0	0.0690605	0	0.148635	0	0.0552055	0	0	0.0424568	0.122136	0.00319428	0.0435372	0	0	0.218959	0.0995717	0	0	0.36	0.0112805	1.09712
TCGA-HC-A6HX-01	0	0.13611	0.00555076	0.00903155	0	0.30611	0	0.224094	0	0	0.198277	0	0	0	0	0	0	0	0.0704925	0.0503341	0	0	0.86	-0.0249	1.1502
TCGA-HC-A6HY-01	0	0.0598958	0	0.274579	0	0	0	0.0620899	0	0	0	0.0701091	0	0.0100521	0.00264429	0	0.0002	0	0.520404	0	0	0	0.75	-0.0182	1.18873
TCGA-HC-A76W-01	0	0.201988	0	0	0	0.210775	0	0	0.0028131	0.130035	0	0.0166728	0.00888429	0	0	0.0115136	0.012579	0.0448725	0.359868	0	0	0	0.99	-0.0441	1.13422
TCGA-HC-A76X-01	0	0.0819518	0.00241928	0	0	0.388972	0	0.116162	0	0	0	0.137775	0	0.0281203	0	0	0.024093	0	0.220506	0	0	0	0.86	-0.0239	1.13731
TCGA-HC-A8CY-01	0.0875601	0.0822898	0	0.024405	0	0.0887086	0	0.239558	0	0.0780702	0	0.110222	0	0.0511798	0.0770802	0	0	0	0.160926	0	0	0	0.89	-0.0281	1.1238
TCGA-HC-A8D0-01	0	0.30688	0	0	0	0.267057	0	0	0	0	0	0.0536456	0	0.037863	0.00126898	0	0.0234763	0	0.309809	0	0	0	0.81	-0.0209	1.11829
TCGA-HC-A8D1-01	0.0441497	0	0.101258	0	0	0.414829	0	0.142359	0	0	0	0.0739385	0	0	0.0831776	0	0	0	0.135896	0	0.00439272	0	0.87	-0.026	1.12278
TCGA-HC-A9TE-01	0.0647941	0.111606	0.0459795	0.0027727	0	0.140554	0.0571077	0	0.0662935	0.167257	0	0.00616702	0	0	0	0	0.0205076	0.168766	0.148196	0	0	0	0.69	-0.0131	1.09188
TCGA-HC-A9TH-01	0	0.0546983	0	0	0	0.19293	0.0447349	0.00162963	0.0586925	0.0827835	0	0	0	0.102178	0.158906	0	0.090668	0.076352	0.136427	0	0	0	0.97	-0.0327	1.11622
TCGA-HI-7168-01	0.232448	0	0	0	0.0001	0.401973	0	0	0	0	0	0.0785689	0	0	0	0	0	0	0.262092	0	0.0247766	0	0.89	-0.0282	1.13609
TCGA-HI-7169-01	0.154416	0	0.178939	0.155848	0	0	0.0288926	0.0169378	0	0.0882679	0	0.0458094	0	0.00981634	0	0	0	0	0.321072	0	0	0	0.67	-0.012	1.10853
TCGA-HI-7170-01	0	0.0557575	0.0678318	0.0725225	0	0.242079	0	0.0442736	0	0.0116405	0	0.00796355	0.0224566	0.0555806	0.0222976	0	0	0	0.397596	0	0	0	0.29	0.0367948	1.1013
TCGA-HI-7171-01	0	0.16754	0	0.100837	0	0.277364	0	0.0619869	0	0	0	0.138727	0	0.0364297	0.0114504	0	0.0116834	0	0.19058	0	0.00340259	0	0.86	-0.024	1.13177
TCGA-J4-8198-01	0	0.0626502	0	0	0	0.436874	0	0	0	0	0	0.139614	0	0	0.0209634	0	0.0026177	0	0.337281	0	0	0	0.99	-0.0362	1.16027
TCGA-J4-8200-01	0	0	0.127431	0	0	0.261698	0	0	0	0.067503	0	0.0977433	0	0.083163	0	0.0837821	0	0	0.220909	0	0.00257242	0.0551978	0.99	-0.0543	1.10934
TCGA-J4-A67K-01	0	0.274749	0.077111	0.136643	0	0	0	0.170726	0.00329675	0.167307	0	0.0496203	0	0	0.0197238	0	0.0469634	0	0	0.0522201	0.00163955	0	0.87	-0.026	1.12623
TCGA-J4-A67L-01	0	0.0869143	0.00782385	0.17458	0	0	0.0165451	0.0168866	0.235831	0.0575402	0	0.0957054	0	0	0.0166709	0.0643534	0.00446718	0.0442115	0.17847	0	0	0	0.77	-0.0196	1.12163
TCGA-J4-A67M-01	0	0.109754	0.122201	0.0862431	0	0.163923	0.0613843	0	0.0724488	0.0199455	0.0255573	0	0.025525	0.0115177	0	0.0159749	0	0.0185465	0.266978	0	0	0	0.49	0	1.08309
TCGA-J4-A67N-01	0	0.0765334	0.0265638	0.170409	0	0.0619046	0	0.097393	0	0.0675576	0	0.0106527	0	0.271469	0.0136442	0.00679734	0.0689343	0	0.102595	0.0255467	0	0	0.9	-0.0293	1.10903
TCGA-J4-A67O-01	0.0802579	0	0.238904	0.0735037	0	0.156049	0	0.0826747	0	0	0.13852	0	0	0	0.0349145	0	0.00786643	0	0.18731	0	0	0	0.92	-0.0298	1.09296
TCGA-J4-A67Q-01	0	0.146042	0	0.0235211	0	0.310522	0	0.127652	0.0160052	0	0	0.0894049	0	0.0095703	0.00487187	0	0.0100667	0	0.253411	0.00893373	0	0	0.55	-0.0078	1.12271
TCGA-J4-A67R-01	0.0714419	0.180059	0.174636	0.0332489	0	0.139472	0	0.200294	0	0.0112095	0	0.0695253	0	0.00523082	0	0	0.0377455	0	0.0771366	0	0	0	0.57	-0.0089	1.09234
TCGA-J4-A67S-01	0	0.159503	0.189818	0.260781	0	0	0	0.063238	0.023846	0.0406429	0	0.0521833	0	0	0.0316683	0	0	0	0.17832	0	0	0	0.89	-0.0289	1.10355
TCGA-J4-A67T-01	0.129294	0	0	0.0799616	0	0.10428	0.0468295	0	0	0	0.0814982	0	0.204822	0.0463436	0	0	0	0.124805	0	0.13618	0	0.0459865	1	-0.0726	1.12106
TCGA-J4-A6G1-01	0	0.453814	0.0628297	0.0192333	0	0.060346	0.0389583	0.0735124	0	0.0925099	0.0331649	0	0.00703261	0.0318474	0	0	0.00128667	0.0373234	0.0451144	0.0430266	0	0	0.32	0.0208002	1.08903
TCGA-J4-A6G3-01	0	0.171633	0	0.0269544	0	0.393947	0.0339173	0.0480925	0	0.0781269	0.0316557	0	0	0	0.0304194	0	0.0398689	0.00821952	0.033248	0.103917	0	0	0.31	0.0231526	1.10244
TCGA-J4-A6M7-01	0	0.104216	0	0	0	0.324622	0	0.109662	0	0	0	0.121341	0	0.0401793	0	0	0	0	0.299979	0	0	0	0.98	-0.0346	1.14053
TCGA-J4-A83I-01	0.0924135	0	0.11117	0.113102	0	0.0637158	0.0705862	0.161011	0	0	0.139931	0	0	0	0.108861	0	0.0467169	0	0.0924921	0	0	0	0.99	-0.0451	1.11275
TCGA-J4-A83J-01	0.0003	0.0273458	0	0.0869963	0	0.111595	0	0.267926	0	0.0222595	0	0.124281	0	0.0479027	0	0	0	0	0.311437	0	0	0	0.72	-0.0158	1.14501
TCGA-J4-A83J-11	0	0.179226	0.0457484	0.00148553	0	0.21498	0	0.143783	0	0	0.0601193	0	0	0	0	0	0	0	0.27693	0.0777273	0	0	0.3	0.0271468	1.10478
TCGA-J4-A83K-01	0	0.0908813	0	0	0	0.410847	0	0.0353099	0	0	0	0.145457	0	0.0333265	0	0	0.0100669	0	0.274111	0	0	0	0.99	-0.053	1.15503
TCGA-J4-A83L-01	0	0	0.043869	0.00171574	0	0.319679	0	0.105176	0	0	0	0.111991	0	0	0	0	0	0.0349795	0.266286	0.0448115	0	0.071492	0.88	-0.0274	1.13459
TCGA-J4-A83M-01	0.0133481	0.0351528	0	0.279308	0	0.126336	0	0.212178	0	0	0	0.0667907	0	0.0719057	0.00522917	0	0	0	0.189751	0	0	0	0.96	-0.0324	1.14857
TCGA-J4-A83N-01	0	0	0.15084	0.109587	0	0.0602297	0	0.409514	0	0.025463	0	0.0366851	0	0.0787524	0.0182683	0	0.00459037	0	0	0.0820313	0.0240388	0	0.72	-0.0164	1.12055
TCGA-J4-AATV-01	0.169611	0	0	0.0036239	0	0.168714	0	0.199441	0	0	0	0.0209205	0.100916	0.0122435	0	0	0	0.125688	0.129031	0.0698103	0	0	0.86	-0.0243	1.10005
TCGA-J4-AATZ-01	0	0.0469701	0.0817803	0	0	0.471497	0	0.0768065	0	0	0.055534	0.0283786	0	0	0.0283288	0	0.0115735	0.0584523	0.0707444	0	0.0699349	0	1	-0.0665	1.13369
TCGA-J4-AAU2-01	0.0737874	0.12046	0	0.140495	0	0.0212851	0	0.229475	0	0.0408416	0	0.0445546	0	0.0484367	0	0	0	0	0.280665	0	0	0	0.72	-0.0165	1.12069
TCGA-J9-A52B-01	0	0.157994	0	0.290333	0	0	0.0236025	0.0920459	0.00564321	0	0	0	0	0	0.148778	0.0214388	0.0360864	0	0.224078	0	0	0	0.99	-0.0446	1.12931
TCGA-J9-A52C-01	0	0.144132	0	0.184566	0	0.16746	0	0.00854036	0	0.00636163	0	0	0	0.00844302	0.00446963	0	0.0579158	0	0.342507	0.0756048	0	0	0.12	0.0882571	1.09001
TCGA-J9-A52D-01	0	0.0562554	0.0269378	0.0758244	0.174788	0.242117	0	0	0	0	0.0707237	0.0523166	0	0	0.0736565	0	0	0	0.160922	0	0.066459	0	1	-0.0873	1.15494
TCGA-J9-A52E-01	0.0268676	0	0	0.165986	0	0	0	0.0405873	0.250786	0.0596046	0	0	0	0.140474	0.0687773	0.114468	0	0	0.13245	0	0	0	0.81	-0.0205	1.10404
TCGA-J9-A8CK-01	0	0	0.066787	0	0	0.389566	0	0	0.0756308	0	0	0.17376	0.0224544	0	0	0	0	0	0.256824	0	0.0149776	0	0.89	-0.0286	1.14815
TCGA-J9-A8CL-01	0	0.295328	0	0.0219249	0	0.163776	0	0.0502292	0.0397237	0	0	0.0517599	0.0006	0	0.0444963	0.00969173	0.0651226	0	0.257377	0	0	0	0.51	-0.0031	1.09587
TCGA-J9-A8CM-01	0	0.0629537	0	0.0161835	0	0.180548	0	0	0.0700981	0.0439306	0	0	0.0496997	0.0410464	0	0	0.0454434	0	0.451072	0.0390244	0	0	0.67	-0.0129	1.151
TCGA-J9-A8CN-01	0.00113628	0	0.0426671	0.118584	0	0.114815	0	0.109693	0	0	0	0.197007	0.0872908	0	0	0	0	0	0.299988	0.0288185	0	0	0.84	-0.0231	1.15762
TCGA-J9-A8CP-01	0	0.0113838	0.0102367	0	0	0.0339455	0	0	0	0.0448782	0	0.0609716	0	0	0	0	0	0	0.838584	0	0	0	0	0.477361	0.964532
TCGA-KC-A4BL-01	0.0291216	0.0950582	0.103351	0.0758223	0	0.205603	0	0.0578252	0	0.0275314	0.0353595	0	0	0.0121091	0	0	0	0.0333213	0.272379	0.052519	0	0	0.65	-0.0116	1.10676
TCGA-KC-A4BN-01	0.206729	0	0	0.163856	0	0.178485	0	0.056572	0	0	0	0.0705137	0	0.136592	0	0	0	0	0.182436	0	0.00481758	0	1	-0.0647	1.13358
TCGA-KC-A4BR-01	0	0	0.174984	0	0	0.344513	0	0.0148283	0	0	0	0.0621818	0.0370968	0	0	0	0	0	0.24089	0.117808	0	0.00769789	0.64	-0.011	1.11956
TCGA-KC-A4BV-01	0	0.0709015	0	0	0	0.131522	0	0.0594011	0	0.200185	0	0.119375	0	0	0.0748049	0	0.0178843	0	0.322576	0	0.00334936	0	0.83	-0.0223	1.15444
TCGA-KC-A7F3-01	0.100596	0	0	0.120042	0	0.287693	0.0540665	0	0	0	0.0146072	0	0.0219432	0	0	0	0	0	0.295461	0.10559	0	0	0.99	-0.046	1.15958
TCGA-KC-A7F5-01	0	0	0.0922317	0	0	0	0	0.32157	0	0	0	0.109451	0	0.00804982	0	0	0	0.0391282	0.429569	0	0	0	0.99	-0.0361	1.15824
TCGA-KC-A7F6-01	0	0.23666	0	0.100593	0	0.289607	0	0	0	0.00726803	0	0.0647314	0	0.0247311	0	0	0	0	0.27641	0	0	0	0.99	-0.0455	1.13674
TCGA-KC-A7FA-01	0	0.0551136	0	0.133091	0	0	0	0.186089	0	0	0	0.0868726	0	0.100349	0.0554906	0	0	0	0.382995	0	0	0	0.99	-0.042	1.14433
TCGA-KC-A7FD-01	0	0.0289381	0.0323109	0.111536	0	0.421447	0	0	0	0	0.0321644	0	0.266004	0.0216975	0.020296	0	0	0	0.0626812	0.00292526	0	0	0.99	-0.051	1.13037
TCGA-KC-A7FE-01	0	0.0429192	0.0439307	0.0206217	0	0.167371	0	0.0524977	0	0	0	0.10486	0.0325753	0	0.00443627	0	0.00658114	0	0.524207	0	0	0	0.19	0.057524	1.1369
TCGA-KK-A59V-01	0.0599057	0.0391855	0	0.234818	0	0	0.143546	0.122089	0.0659986	0.174297	0	0	0	0.0310567	0.0797176	0	0	0	0.0493847	0	0	0	0.12	0.0887304	1.08831
TCGA-KK-A59X-01	0	0.064048	0.0159136	0	0	0.429816	0	0.0126819	0	0	0	0.131163	0	0	0	0.017023	0	0.0303719	0.273033	0	0.0259492	0	0.99	-0.0367	1.14157
TCGA-KK-A59Y-01	0	0.343421	0	0	0	0.0937388	0	0.0317758	0.0993609	0.0584056	0	0.0160034	0	0.117293	0	0	0.0171773	0	0.222823	0	0	0	0.99	-0.0397	1.10878
TCGA-KK-A59Z-01	0	0.0574115	0	0	0	0.385223	0	0.0468703	0	0.0501844	0	0.0846025	0	0.0309153	0	0.00982523	0.0171306	0.00222711	0.281629	0.032111	0	0.00186984	0.99	-0.036	1.14374
TCGA-KK-A5A1-01	0	0.131299	0	0	0	0.20551	0.0398538	0.0007	0	0.139029	0	0.0284938	0	0	0.0004	0.131213	0.128408	0	0.192854	0	0.00223983	0	0.99	-0.0468	1.09896
TCGA-KK-A6DY-01	0	0.158396	0	0	0	0.129498	0	0.15674	0	0.054572	0.0503426	0	0	0.108608	0.0726802	0	0.0488001	0	0	0.212148	0.00821559	0	0.96	-0.0319	1.11776
TCGA-KK-A6E0-01	0	0.0565518	0.182779	0	0	0.4003	0	0.00335046	0	0	0	0.0685971	0	0	0.0368226	0	0	0	0.244335	0	0.0072644	0	0.99	-0.0473	1.11247
TCGA-KK-A6E1-01	0	0	0	0	0	0.330343	0.111131	0	0	0	0	0.120494	0	0.0751512	0.0902266	0	0	0.0893428	0.183286	0	0	0	1	-0.0632	1.14194
TCGA-KK-A6E2-01	0.110611	0.118215	0	0	0	0.297489	0	0.140413	0	0.092898	0	0.0145336	0	0.0541572	0.01333	0	0.0210906	0	0.137263	0	0	0	0.92	-0.03	1.11713
TCGA-KK-A6E3-01	0	0.0337558	0.0878445	0	0	0.234704	0	0.113613	0	0.101699	0	0.0607459	0	0.0189207	0.0237378	0	0.0369575	0	0.288023	0	0	0	0.52	-0.0056	1.10606
TCGA-KK-A6E4-01	0	0.153261	0	0.115524	0	0	0	0.239991	0.0228372	0	0.0445153	0.0265735	0	0	0.0504576	0	0	0	0.346841	0	0	0	0.99	-0.0405	1.13892
TCGA-KK-A6E5-01	0	0.0539147	0.406523	0.0340798	0	0.0174959	0.00254236	0.0509734	0	0.0865153	0	0	0	0.0433724	0.0644257	0	0.0112768	0	0.22888	0	0	0	0.31	0.0245549	1.056
TCGA-KK-A6E6-01	0	0.0463149	0	0.0370438	0	0.246182	0.0160975	0.0765114	0	0.13181	0	0	0	0	0.0694012	0	0	0	0.296384	0.0802554	0	0	0.83	-0.0228	1.14533
TCGA-KK-A6E7-01	0.0349909	0	0	0	0	0.22155	0	0.0283665	0	0	0	0.0755418	0	0.00997337	0	0.0595646	0	0	0.543766	0.0262463	0	0	0.61	-0.0102	1.1905
TCGA-KK-A6E8-01	0	0.105902	0.184541	0	0	0.0626143	0	0.0258063	0.0420163	0	0	0.227815	0	0	0	0.0587687	0	0	0.261141	0	0.031396	0	0.88	-0.027	1.12517
TCGA-KK-A7AP-01	0.119553	0	0	0.0769717	0	0.195362	0	0	0.20235	0	0	0.0709808	0	0	0	0	0	0.0080187	0.326764	0	0	0	1	-0.0602	1.157
TCGA-KK-A7AQ-01	0	0.097621	0.0485555	0	0	0.241597	0	0.00388858	0.147002	0	0.218991	0	0	0	0.0509462	0	0.0272055	0	0.164193	0	0	0	0.95	-0.0313	1.12434
TCGA-KK-A7AU-01	0	0.235656	0	0.23582	0.0864666	0	0	0	0.0655967	0	0.174946	0	0	0	0.0388391	0	0	0	0.155393	0	0.00728307	0	0.88	-0.0276	1.13814
TCGA-KK-A7AV-01	0	0.260331	0.103337	0.00929779	0.0379145	0.0979924	0.0636697	0	0.00694881	0.0384952	0.0588742	0	0	0	0.040474	0	0.0200424	0.00574589	0.256877	0	0	0	0.23	0.0460903	1.0651
TCGA-KK-A7AW-01	0	0.150671	0.194165	0.157665	0.0197387	0	0.0298413	0.0830531	0.0836624	0.0478613	0	0.0267224	0	0.0288365	0.0191033	0.014382	0	0	0.144297	0	0	0	0.88	-0.0277	1.08585
TCGA-KK-A7AY-01	0	0.0337661	0.117067	0.205267	0	0.142609	0	0.0849965	0	0	0	0.124248	0	0	0.0424324	0	0	0	0.206488	0	0.0431258	0	0.92	-0.0307	1.12632
TCGA-KK-A7AZ-01	0	0	0.151256	0.194806	0	0.0445151	0	0.00149483	0.0499664	0	0	0.0751129	0	0.118678	0	0	0.0129869	0	0.351183	0	0	0	0.91	-0.0296	1.12022
TCGA-KK-A7B0-01	0.0302751	0.142098	0	0.0636981	0	0.0887768	0	0.0593749	0.0927995	0.12158	0	0.0570158	0	0.0419811	0	0.0321764	0	0.0660827	0.204141	0	0	0	0.36	0.0119924	1.09218
TCGA-KK-A7B1-01	0	0.0959605	0	0	0	0.459077	0	0	0	0	0	0.0286108	0	0	0	0	0	0	0.416352	0	0	0	0.75	-0.0189	1.1567
TCGA-KK-A7B2-01	0	0.153447	0.033758	0.143137	0	0.0974613	0	0.0689373	0.067013	0.0489737	0	0.025823	0.0310354	0.0228209	0.0465389	0	0.044016	0.0209143	0.196124	0	0	0	0.75	-0.0181	1.09323
TCGA-KK-A7B3-01	0	0.121535	0	0.106969	0	0.168372	0	0.0466394	0.0225116	0.0537632	0.0105375	0	0.0301746	0.135021	0.0181231	0	0.0440942	0	0.24226	0	0	0	0.97	-0.034	1.10261
TCGA-KK-A7B4-01	0	0.129453	0	0.203088	0	0.0394779	0.00342549	0.136598	0.0185771	0.0286813	0	0.0758553	0	0.0275355	0.124033	0	0.0797004	0	0.133575	0	0	0	0.92	-0.0303	1.12002
TCGA-KK-A8I4-01	0.0182706	0.226927	0	0.0999085	0	0.0686578	0	0.0103835	0.0773896	0.121351	0	0.0116604	0	0	0.0197879	0	0.0241871	0.0007	0.320811	0	0	0	0.15	0.0738241	1.08001
TCGA-KK-A8I5-01	0.207742	0	0.182579	0	0	0.283027	0	0	0	0	0	0	0	0.0672014	0	0	0	0	0.25802	0	0.00143125	0	1	-0.062	1.11082
TCGA-KK-A8I6-01	0	0.0500506	0	0.1191	0	0.266314	0	0.15491	0	0	0	0.0876301	0	0	0.0085869	0	0	0	0.313408	0	0	0	0.83	-0.0228	1.15
TCGA-KK-A8I7-01	0	0.0414742	0.085035	0	0	0.242175	0	0.0238942	0	0	0	0.0960406	0.113615	0	0.027215	0	0.0519118	0	0.31864	0	0	0	0.3	0.0267951	1.08436
TCGA-KK-A8I8-01	0	0.148531	0	0.12244	0	0.357092	0.00468083	0.0356054	0	0.0280638	0	0	0	0.0304694	0.0721049	0	0	0	0.201013	0	0	0	0.88	-0.0273	1.12418
TCGA-KK-A8I9-01	0	0.0277957	0	0.0408858	0	0.11171	0	0.00740163	0.00880809	0	0.0777232	0	0.105149	0	0	0	0	0.082103	0.528579	0.00984466	0	0	0.18	0.0607968	1.13331
TCGA-KK-A8IA-01	0	0.176215	0	0	0.102041	0	0	0.123646	0	0.0426412	0	0.064061	0	0.059796	0.142416	0	0	0	0.289184	0	0	0	0.97	-0.0334	1.12458
TCGA-KK-A8IB-01	0	0.325124	0	0.0909813	0	0	0	0.059067	0.118985	0.0842716	0	0.0121718	0.064056	0.039754	0.00245062	0	0	0	0.183376	0	0.0197631	0	0.75	-0.0187	1.10024
TCGA-KK-A8IC-01	0.0163669	0	0.0799349	0	0.193155	0.345441	0.0331333	0	0	0	0.0916562	0	0.00654521	0	0	0	0.0253425	0.0327636	0.154426	0.0212352	0	0	0.99	-0.0419	1.12906
TCGA-KK-A8ID-01	0.0459998	0	0.119962	0	0	0.210303	0.0824174	0.319593	0	0.0592604	0	0	0	0	0.0581153	0	0	0	0.0591458	0	0.045203	0	0.97	-0.0339	1.11935
TCGA-KK-A8IF-01	0.232352	0	0.0712474	0.00783536	0.206554	0	0.101353	0.0432361	0	0	0.0718357	0	0	0.120954	0	0	0	0	0	0.0305529	0.114079	0	0.88	-0.0279	1.09623
TCGA-KK-A8IG-01	0	0	0.108328	0	0	0.337181	0	0	0	0.0136658	0	0.0734735	0	0	0.0281988	0	0	0	0.439153	0	0	0	0.43	0.00586855	1.13605
TCGA-KK-A8IH-01	0.248683	0.0761378	0	0	0	0.169826	0	0.114496	0	0	0	0.015359	0	0.0598289	0.0316872	0	0	0.112549	0.171433	0	0	0	0.89	-0.0282	1.10759
TCGA-KK-A8II-01	0	0.0903186	0	0.219234	0	0.404867	0.0543132	0	0	0	0	0	0	0.231267	0	0	0	0	0	0	0	0	0.97	-0.0339	1.15426
TCGA-KK-A8IJ-01	0	0.0695069	0.0007	0	0	0.296325	0	0	0	0	0	0.093818	0.0005	0	0	0	0.0264591	0	0.51275	0	0	0	0.58	-0.0092	1.17314
TCGA-KK-A8IK-01	0	0.127411	0.113945	0.110032	0.0768891	0	0	0.0765665	0	0.00664098	0	0.093182	0	0.0889113	0	0	0.0217728	0	0.28465	0	0	0	0.86	-0.0242	1.10134
TCGA-KK-A8IL-01	0	0	0.0777666	0.195931	0	0.140726	0.110955	0	0.0750886	0	0	0.0417879	0.0207171	0	0.10821	0	0.069397	0.0183944	0.141026	0	0	0	0.39	0.0070999	1.09142
TCGA-KK-A8IM-01	0.0475434	0	0	0.271615	0	0.0370484	0	0.247166	0.0302695	0.0300855	0	0.0251845	0.0684791	0.0433391	0.0167007	0	0	0	0.182569	0	0	0	1	-0.055	1.14406
TCGA-M7-A71Y-01	0.0393968	0	0	0.203498	0	0.0992197	0	0.171172	0	0	0	0.0637012	0	0.0370443	0.0181476	0	0.0238059	0	0.344015	0	0	0	0.92	-0.0298	1.14256
TCGA-M7-A71Z-01	0.118665	0	0.165869	0	0.33047	0	0	0	0	0.00493665	0	0.157448	0	0	0	0	0.0198199	0	0.125963	0	0.0768293	0	1	-0.0779	1.13031
TCGA-M7-A720-01	0.252425	0	0	0.145516	0	0.108525	0	0.0998277	0	0	0	0.0167181	0	0.0847478	0	0	0	0	0.292241	0	0	0	0.99	-0.0354	1.12724
TCGA-M7-A721-01	0	0.0183777	0.0869502	0.0228122	0	0.470143	0	0	0	0	0	0.0994732	0	0.036642	0	0	0	0	0.265602	0	0	0	0.93	-0.0311	1.13492
TCGA-M7-A722-01	0	0	0.0164282	0	0.264436	0	0.0173763	0	0.1179	0	0.182356	0	0.181624	0	0	0.00655387	0	0	0.213325	0	0	0	0.88	-0.0279	1.11772
TCGA-M7-A723-01	0	0.0577781	0	0.223736	0	0.0344954	0.0888338	0.0398546	0	0.0990107	0.0100826	0	0.00470579	0	0.155891	0.0218944	0.100399	0	0.163319	0	0	0	0.77	-0.019	1.11707
TCGA-M7-A724-01	0	0.0404597	0.0305722	0	0	0.339809	0	0.0237416	0	0	0	0.215342	0	0	0	0	0	0	0.350076	0	0	0	0.99	-0.0466	1.18302
TCGA-M7-A725-01	0.0844565	0	0	0	0	0.296116	0	0	0.00686384	0	0	0.0004	0.0151453	0.23117	0.122596	0	0	0	0.243297	0	0	0	0.97	-0.0329	1.11994
TCGA-MG-AAMC-01	0	0	0.28952	0	0.0555063	0	0	0.0527991	0	0.171835	0	0.0814547	0	0.0389522	0.104249	0	0.0519948	0	0.127913	0	0.0257752	0	0.99	-0.0357	1.09356
TCGA-QU-A6IL-01	0	0	0.12252	0.174456	0	0	0	0.14147	0.0967532	0	0.159633	0	0	0.145621	0.00834242	0	0.0355108	0	0.0960777	0.0155685	0.00404742	0	0.96	-0.0319	1.11016
TCGA-QU-A6IM-01	0	0	0.0468394	0.444996	0	0	0.0777137	0.258409	0	0	0.095878	0.00974112	0.00822482	0	0.0115278	0	0.0325756	0	0.0140951	0	0	0	0.31	0.0220775	1.16394
TCGA-QU-A6IN-01	0	0.109026	0.0322067	0.145236	0	0.471087	0	0.146854	0	0	0.0379303	0	0	0	0	0	0	0	0	0.0178788	0.0397812	0	0.84	-0.023	1.1702
TCGA-QU-A6IO-01	0	0.0223168	0.150155	0.246169	0	0.168462	0	0.26668	0	0.051251	0	0	0.00763001	0	0	0	0	0.0151065	0	0.0722307	0	0	0.83	-0.0215	1.14423
TCGA-QU-A6IP-01	0	0.0241365	0	0.0827409	0	0.289426	0.0161659	0.143969	0	0	0.0498453	0	0	0.129839	0	0	0.0591134	0	0.167052	0.0377128	0	0	0.99	-0.0424	1.12279
TCGA-SU-A7E7-01	0	0.206586	0	0	0	0.290913	0.0436047	0.124453	0	0.0303646	0	0	0	0.0122586	0.0163751	0	0	0.0232427	0.0738607	0.178341	0	0	0.54	-0.006	1.11502
TCGA-TK-A8OK-01	0	0.011384	0	0	0	0.347576	0	0	0	0.00643979	0	0.0873357	0	0	0	0.0224216	0.0103249	0	0.514518	0	0	0	0.29	0.0379749	1.15384
TCGA-TP-A8TT-01	0	0	0	0.119954	0	0.346944	0.0881001	0	0	0.0580708	0	0	0	0.0202821	0.148087	0	0.103788	0	0.114774	0	0	0	0.83	-0.0225	1.12513
TCGA-TP-A8TV-01	0	0.182798	0	0	0	0.39713	0	0	0.00276132	0	0	0.158127	0	0	0	0	0	0	0.192162	0	0.0670221	0	0.99	-0.0455	1.14576
TCGA-V1-A8MF-01	0	0.131958	0.0594434	0	0	0.0421635	0	0.0056712	0	0.0762229	0	0.0675672	0	0.0206218	0	0	0.0164795	0.00348174	0.576391	0	0	0	0.04	0.216535	1.06094
TCGA-V1-A8MG-01	0	0	0.193717	0.149099	0	0.393141	0.0159939	0	0	0	0	0.0754233	0	0	0.0303354	0	0	0	0.14229	0	0	0	0.88	-0.0278	1.12304
TCGA-V1-A8MJ-01	0.039856	0.145083	0	0.163426	0	0	0.167188	0.0930353	0	0.0463251	0	0	0	0.106614	0.0486079	0	0	0.102629	0.0872344	0	0	0	0.71	-0.0145	1.08792
TCGA-V1-A8MK-01	0	0.16233	0	0.0192423	0	0.186495	0.0226598	0.102502	0	0.0583482	0	0.0116846	0	0.0374633	0.0239364	0	0.0479055	0.00333618	0.324097	0	0	0	0.93	-0.031	1.11375
TCGA-V1-A8ML-01	0	0	0.299142	0.0681782	0	0.092246	0.00541241	0.0487672	0	0.0341379	0	0.0443788	0	0	0	0.00884138	0	0	0.398896	0	0	0	0.29	0.0365709	1.09337
TCGA-V1-A8MM-01	0	0	0	0.137408	0	0	0.107129	0.176554	0	0	0	0.0730133	0	0	0.0716266	0.130172	0.00116638	0	0.302931	0	0	0	0.99	-0.0374	1.12305
TCGA-V1-A8MU-01	0	0.0563538	0.0543776	0.209347	0	0.0319497	0	0	0	0.0783291	0	0.0395259	0	0.00858781	0.00215864	0	0.00205938	0	0.517312	0	0	0	0.21	0.0520121	1.14344
TCGA-V1-A8WL-01	0.196386	0	0.146371	0.0615233	0	0.137899	0	0.0757813	0	0.0445863	0	0.0241365	0	0.0368008	0	0	0	0.0535915	0.222924	0	0	0	0.19	0.0573673	1.05938
TCGA-V1-A8WN-01	0	0	0.107967	0.073341	0	0.319509	0	0.0687992	0	0	0	0.0293204	0	0.0190071	0.011565	0	0	0.0009	0.369542	0	0	0	0.92	-0.0306	1.13693
TCGA-V1-A8WS-01	0	0.198953	0	0.0899343	0.0867055	0.101689	0	0	0	0.0500833	0	0	0	0	0.155786	0	0	0	0.293912	0.0229368	0	0	0.97	-0.0328	1.13883
TCGA-V1-A8WV-01	0.00545628	0.257954	0	0.131653	0	0.0168023	0	0.050713	0.0279055	0.0895144	0	0.0481368	0	0.0129701	0.035289	0	0.0842179	0	0.239388	0	0	0	0.97	-0.0328	1.1098
TCGA-V1-A8WW-01	0.0910999	0.0397773	0	0	0.0738026	0.0890374	0	0.0204845	0	0.0668227	0	0.205367	0	0.132798	0.071599	0	0	0	0.209212	0	0	0	0.93	-0.0309	1.14244
TCGA-V1-A8X3-01	0.0451644	0	0.0353004	0.0806816	0	0.290939	0	0.0884823	0	0	0	0.074351	0	0.0221371	0.0322776	0	0	0	0.330667	0	0	0	0.88	-0.0272	1.13555
TCGA-V1-A9O5-01	0.01475	0.00465656	0	0.0594092	0.0874258	0.220115	0.0695989	0	0.0656081	0.0902638	0	0	0	0.00971971	0.109181	0	0.0504965	0.055643	0.163132	0	0	0	0.83	-0.0224	1.11689
TCGA-V1-A9O5-06	0.0217994	0.351295	0	0.136426	0.247686	0	0.0579012	0.00489357	0	0	0.0407816	0	0	0	0.0732366	0	0	0	0.0497571	0	0.0162225	0	0.81	-0.0207	1.12717
TCGA-V1-A9O7-01	0	0.0824703	0.0257663	0	0	0.266325	0	0.0556245	0	0.118742	0	0.0714383	0	0	0.00886799	0	0	0.00669867	0.364067	0	0	0	0.31	0.0223945	1.12172
TCGA-V1-A9O9-01	0	0.245322	0.13016	0.0463222	0.0476576	0.23622	0.0529548	0	0	0.0663661	0	0	0	0.013173	0.0409236	0	0.0359943	0.0606827	0.0242242	0	0	0	0.49	0.0003	1.08374
TCGA-V1-A9OA-01	0	0.119637	0.0589171	0.0826602	0.155894	0.148192	0	0	0	0	0	0.0753845	0	0	0	0.00721457	0	0	0.352101	0	0	0	0.99	-0.0456	1.14325
TCGA-V1-A9OF-01	0	0.0540486	0.0435954	0.0392712	0	0.226827	0	0	0	0	0	0.142017	0	0	0.0118574	0.0551682	0.0323847	0	0.378276	0	0.0165549	0	0.99	-0.0455	1.14704
TCGA-V1-A9OH-01	0	0.130104	0	0	0	0.384319	0	0.0266188	0	0	0	0.107312	0	0	0.053367	0	0.038438	0	0.25984	0	0	0	0.99	-0.0455	1.13302
TCGA-V1-A9OL-01	0	0.225698	0	0.100877	0.046477	0.0790587	0.0463422	0	0.0694722	0.142679	0	0	0	0.0647652	0.0153335	0	0.0222112	0.0707245	0.116362	0	0	0	0.99	-0.0478	1.10872
TCGA-V1-A9OQ-01	0	0.154369	0.123031	0.195764	0	0	0.00143389	0.106201	0.0285364	0.085442	0	0.0558179	0	0.028766	0	0	0	0	0.220639	0	0	0	0.77	-0.0194	1.10759
TCGA-V1-A9OT-01	0	0.244691	0	0.152898	0	0	0	0.170823	0	0.154773	0	0	0	0	0	0	0	0	0.276815	0	0	0	0.97	-0.0328	1.13566
TCGA-V1-A9OX-01	0	0.169747	0.142536	0.112643	0	0.00853824	0	0.182	0.030206	0	0.0928081	0	0	0.0544812	0	0	0	0.00113497	0.17779	0.0281155	0	0	0.9	-0.0294	1.09552
TCGA-V1-A9OY-01	0	0.310134	0	0.114154	0.110223	0.0729415	0	0.0342033	0	0.0339797	0	0.0166881	0	0.0431805	0	0	0	0	0.264496	0	0	0	0.96	-0.0319	1.1222
TCGA-V1-A9Z7-01	0	0.0634969	0	0.0814608	0	0.151152	0	0	0	0.057268	0	0.0236173	0.0220213	0	0.0128381	0.0848448	0.0372356	0	0.466065	0	0	0	0.71	-0.0148	1.14531
TCGA-V1-A9Z8-01	0	0.0822709	0.0120834	0.0261062	0	0.223045	0	0	0.00705389	0	0	0.103681	0	0	0	0	0.0009	0	0.544868	0	0	0	0.05	0.175839	1.08365
TCGA-V1-A9Z9-01	0	0.0248003	0.160781	0	0	0.238144	0	0.012372	0	0	0	0.111779	0	0.0122273	0.00653539	0	0.0102581	0	0.423103	0	0	0	0.73	-0.0178	1.13601
TCGA-V1-A9ZG-01	0	0.0117707	0	0	0	0.263438	0	0	0.0293708	0.0157854	0	0.152573	0	0	0	0	0	0	0.527061	0	0	0	0.71	-0.0152	1.19922
TCGA-V1-A9ZI-01	0	0.154343	0	0.0382743	0	0.201442	0	0.0217328	0	0	0	0.0724599	0	0.049755	0	0.261932	0	0	0.200061	0	0	0	0.92	-0.0298	1.09795
TCGA-V1-A9ZK-01	0	0.0355625	0.0798045	0	0	0.571367	0	0	0	0	0	0.166802	0	0	0	0.00452268	0	0	0.141941	0	0	0	0.99	-0.0365	1.16435
TCGA-V1-A9ZR-01	0	0.251793	0	0.0802647	0	0.0842704	0	0.0764878	0.0202003	0.0648709	0	0.0169461	0.0807462	0.0745176	0.0295081	0.00867931	0.0132796	0	0.198437	0	0	0	0.99	-0.0448	1.09936
TCGA-VN-A88I-01	0	0.121792	0	0.0702249	0	0.116231	0	0	0.00306554	0	0	0.0668215	0	0	0	0	0.0147166	0	0.607149	0	0	0	0	0.372963	0.972561
TCGA-VN-A88K-01	0.0648441	0	0	0.0671533	0	0.395193	0	0	0	0	0.0276736	0	0	0	0	0	0	0	0.434683	0.0104526	0	0	0.3	0.0262784	1.14308
TCGA-VN-A88L-01	0	0	0.0862599	0	0	0.44468	0	0	0	0.0655995	0	0.10787	0	0	0.0554039	0	0.001	0	0.179717	0	0.0595051	0	0.86	-0.0248	1.12867
TCGA-VN-A88M-01	0.0266546	0.00282557	0.385122	0.0635729	0	0	0	0.122869	0	0	0.125989	0	0	0	0.034714	0	0	0	0.151817	0.044945	0.0414903	0	0.89	-0.028	1.07932
TCGA-VN-A88N-01	0	0	0.20909	0.13661	0.0528725	0	0.0573387	0.220516	0	0	0	0.00853924	0	0	0.00988268	0	0	0	0.287994	0	0.0171556	0	0.99	-0.0362	1.11016
TCGA-VN-A88O-01	0	0.0923592	0	0.178191	0	0.127003	0.0562609	0.115119	0	0	0.0398149	0	0	0.0513014	0.109083	0	0	0	0.195562	0.0353051	0	0	0.99	-0.0381	1.12224
TCGA-VN-A88P-01	0	0.134002	0	0	0	0.316784	0	0.0189245	0	0.050787	0	0	0	0.00933067	0.0143142	0	0	0	0.419122	0.0367352	0	0	0.29	0.0334978	1.12855
TCGA-VN-A88Q-01	0.0122242	0	0	0.0925779	0	0.34864	0	0.154007	0	0	0.0543991	0	0	0.107874	0	0.0254614	0	0	0.204817	0	0	0	0.99	-0.038	1.13594
TCGA-VN-A88R-01	0	0	0	0	0	0.0981056	0	0	0.0091098	0	0	0.109167	0.00269431	0	0	0.0820308	0	0	0.698893	0	0	0	0.35	0.0139891	1.241
TCGA-VN-A943-01	0	0.0821304	0.210065	0	0	0.47065	0	0.00388975	0	0	0.0596563	0	0	0	0.00234453	0	0.0216574	0	0.0809705	0	0.0686363	0	0.99	-0.0519	1.10748
TCGA-VP-A872-01	0.0670412	0.243295	0.181965	0	0	0.133987	0.0307759	0.0204537	0.0811175	0.0152162	0	0	0	0.0104796	0	0	0	0.162098	0.0535706	0	0	0	0.88	-0.027	1.08873
TCGA-VP-A875-01	0.377795	0	0	0	0.263568	0	0.0142982	0.0007	0	0.0561847	0	0.0900867	0	0.119	0	0	0	0.0216869	0.0566921	0	0	0	0.87	-0.025	1.13575
TCGA-VP-A876-01	0	0.0130332	0	0.18499	0	0.209232	0	0.18299	0	0.0354958	0	0	0	0	0.147152	0	0	0	0.160624	0.0664828	0	0	0.93	-0.0312	1.15373
TCGA-VP-A878-01	0	0	0.0192908	0	0	0.466573	0	0.0153811	0	0	0	0.028904	0	0.00160318	0	0	0	0	0.468248	0	0	0	0.34	0.0142915	1.15796
TCGA-VP-A879-01	0	0	0.158016	0	0	0.600941	0	0	0	0	0	0.0764601	0	0.0176622	0	0	0.00416114	0	0.110933	0	0.0318271	0	0.99	-0.0435	1.13814
TCGA-VP-A87B-01	0	0.0827581	0.0708296	0	0	0.247276	0	0.161458	0	0	0	0.0783854	0.0120845	0	0	0.0154603	0	0	0.331748	0	0	0	0.99	-0.0442	1.1335
TCGA-VP-A87C-01	0.200924	0	0	0	0	0.106654	0.10567	0.173835	0	0.193989	0	0	0	0.0331638	0.0406346	0	0.0295609	0.0441662	0.0657705	0	0.00563186	0	0.15	0.0741653	1.06737
TCGA-VP-A87D-01	0.191616	0	0	0	0.0082921	0.339122	0	0	0.0146731	0	0	0.0425914	0	0.0804026	0.0146035	0	0	0	0.308699	0	0	0	0.96	-0.0322	1.12562
TCGA-VP-A87E-01	0.0169021	0.038689	0.0776767	0	0	0.278916	0.0702225	0.227074	0	0.12772	0	0	0	0.0415272	0.0502059	0	0	0	0	0.0618457	0.00922032	0	0.3	0.0280122	1.09934
TCGA-VP-A87H-01	0.00222089	0	0.144767	0	0.0871678	0.21676	0	0.203224	0	0	0	0	0.0566691	0	0	0	0	0	0	0.250775	0.0384151	0	0.9	-0.029	1.12675
TCGA-VP-A87J-01	0.105567	0	0	0	0	0.363014	0	0.141177	0	0.0537785	0	0.0518152	0	0.0134134	0	0	0	0.116856	0	0.154379	0	0	0.99	-0.0365	1.14105
TCGA-VP-A87K-01	0	0	0.239926	0.300215	0	0.0371171	0	0.18384	0	0	0.0637524	0	0	0.00267801	0.0732416	0	0.00277569	0	0.0856017	0	0.0108525	0	0.99	-0.0404	1.11991
TCGA-VP-AA1N-01	0	0.0124326	0	0.0770254	0	0.167255	0.0197394	0.0921612	0.00248497	0.132849	0	0.00101436	0.0410573	0	0.0581013	0.0257083	0.106207	0	0	0.263965	0	0	0.99	-0.0375	1.14167
TCGA-WW-A8ZI-01	0	0	0	0	0	0.175164	0	0.171487	0	0.0481426	0	0.0695432	0	0.0297258	0.0391605	0	0	0	0.466777	0	0	0	0.67	-0.012	1.15993
TCGA-X4-A8KQ-01	0	0.0210145	0	0.180117	0	0.249179	0	0.0901505	0.0152657	0	0	0.0494709	0.0190103	0	0.0256848	0	0.0417537	0	0.0004	0.292127	0.0158295	0	0.86	-0.024	1.16506
TCGA-X4-A8KS-01	0.104571	0	0.25329	0	0.106869	0	0	0.0600833	0.00298455	0.095429	0.0985947	0	0	0	0.0289086	0	0	0	0.24927	0	0	0	0.81	-0.021	1.09014
TCGA-XA-A8JR-01	0	0.0756352	0	0.0181094	0	0.125289	0	0.143226	0	0	0	0.0926222	0	0.0857694	0.0344133	0	0	0	0.424935	0	0	0	0.3	0.0254448	1.12
TCGA-XJ-A83F-01	0	0.247645	0	0	0	0.281093	0	0	0.0693507	0	0.21429	0	0	0.090722	0	0	0	0	0.0969001	0	0	0	1	-0.0682	1.14224
TCGA-XJ-A83G-01	0	0.115243	0.0222634	0	0	0.14132	0	0.0613938	0	0	0.0363091	0.07161	0	0	0.0256657	0	0.030573	0	0.495622	0	0	0	0.56	-0.0081	1.15581
TCGA-XJ-A83H-01	0	0.0131457	0.0697108	0.25225	0	0.0528917	0.165999	0.221798	0	0	0	0.0530552	0	0	0.0129609	0	0	0	0.04669	0.0994692	0.0120304	0	0.83	-0.0229	1.1381
TCGA-XJ-A9DI-01	0	0	0	0.413682	0	0	0	0.120915	0.0545311	0	0.113702	0	0	0.0567778	0.0425877	0	0.0678876	0.0438944	0.0860231	0	0	0	0.3	0.0275763	1.12558
TCGA-XJ-A9DK-01	0.153366	0.0698002	0	0.126309	0	0.265147	0	0	0	0	0	0.0504481	0	0.164007	0	0	0.0278443	0	0.143079	0	0	0	0.98	-0.0347	1.11423
TCGA-XJ-A9DQ-01	0	0	0	0.0838588	0	0.208113	0	0.231003	0	0	0.0303278	0	0	0	0	0	0	0	0.373774	0.0729242	0	0	0.85	-0.0234	1.17313
TCGA-XJ-A9DX-01	0.17479	0	0	0	0.0657755	0	0	0	0.163476	0.0768508	0	0	0	0	0.0159797	0.188486	0	0	0.314642	0	0	0	0.87	-0.0258	1.10957
TCGA-XK-AAIR-01	0.0770108	0	0.0682097	0.0369035	0	0.246862	0	0	0	0	0	0.116612	0	0.0348355	0	0	0.0657046	0	0.353861	0	0	0	0.38	0.00898481	1.11041
TCGA-XK-AAIV-01	0	0.17108	0	0.0820625	0	0.197599	0.033115	0	0.0425538	0.0330332	0	0.00606713	0.0258325	0.08594	0.0482976	0	0.0702431	0.0592535	0.144922	0	0	0	0.05	0.190801	1.00313
TCGA-XK-AAIW-01	0	0.0857987	0	0.420706	0	0	0.185561	0.128522	0	0.0586148	0	0	0	0	0.0464289	0.00230859	0	0	0.0720605	0	0	0	0.11	0.115502	1.08501
TCGA-XK-AAJ3-01	0	0	0.110081	0.0890626	0	0.178947	0	0.120458	0	0	0	0.239931	0	0.0874615	0	0	0	0	0.150809	0	0.0232493	0	0.99	-0.0473	1.15956
TCGA-XK-AAJA-01	0	0.159695	0	0.00148363	0	0.0736897	0	0.121681	0	0	0	0.0115125	0	0.0221678	0	0	0	0.00221165	0.600223	0.00733554	0	0	0.19	0.0546141	1.16649
TCGA-XK-AAJP-01	0	0.0355777	0	0	0	0.463056	0	0.0459388	0	0	0	0.0891462	0	0	0.0425361	0.0278635	0.00522052	0	0.254851	0	0.0358104	0	1	-0.0659	1.15023
TCGA-XK-AAJR-01	0	0.0853435	0.0368137	0	0.0438876	0.140022	0	0	0	0	0	0.125909	0	0	0	0	0.0199347	0	0.548089	0	0	0	0.36	0.0109611	1.17342
TCGA-XK-AAJT-01	0	0.0919358	0.102416	0	0	0.469706	0	0	0	0	0	0.0712015	0	0	0.0463802	0	0.0279486	0	0.190412	0	0	0	0.96	-0.0319	1.11352
TCGA-XK-AAJU-01	0	0.0966114	0	0	0	0.412807	0	0	0.015161	0	0	0.0813609	0	0	0	0	0.0213031	0	0.372757	0	0	0	0.48	0.00132515	1.13479
TCGA-XK-AAK1-01	0	0.0290438	0.113946	0.0620174	0	0.188645	0	0.0655267	0	0	0	0.0241807	0	0	0.00426844	0.0315582	0	0	0.480814	0	0	0	0.26	0.0424386	1.12161
TCGA-XQ-A8TA-01	0	0	0	0	0.816886	0	0	0	0	0	0	0.0260865	0	0	0	0.10678	0	0	0	0	0.050247	0	1	-0.0747	1.23726
TCGA-XQ-A8TB-01	0	0	0	0	0	0.656788	0.0272721	0.066746	0	0	0	0.0603642	0	0	0	0	0	0	0	0.151584	0.0372465	0	0.86	-0.0246	1.17722
TCGA-Y6-A8TL-01	0	0	0.30154	0	0	0.499157	0	0.0150739	0	0.0356848	0.00577861	0	0	0.0583101	0	0	0.0063432	0	0.0780471	0	0.0001	0	0.58	-0.0096	1.09334
TCGA-Y6-A9XI-01	0	0.138666	0	0	0.0031591	0.131347	0	0	0	0	0	0.0578034	0	0	0	0	0.116731	0	0.548278	0	0	0.00401571	0.5	-0.0019	1.16883
TCGA-YJ-A8SW-01	0.0140214	0.102868	0	0	0.242276	0.184613	0.0229255	0.0586309	0	0	0.080003	0	0	0.0326112	0	0	0	0	0.262051	0	0	0	0.99	-0.0412	1.13515
TCGA-YL-A8HJ-01	0	0.156057	0	0.156831	0	0.209121	0	0.0096364	0	0	0	0.0706798	0	0.0460002	0.0134663	0	0.0341334	0	0.304076	0	0	0	0.83	-0.0218	1.12145
TCGA-YL-A8HK-01	0.0300478	0.0695994	0	0.0599116	0	0.227863	0	0.149668	0	0	0	0.0265757	0.035262	0.100551	0.0321626	0	0.00215058	0	0.266209	0	0	0	0.95	-0.0316	1.11135
TCGA-YL-A8HL-01	0	0	0.347295	0	0.293281	0	0.089475	0.00157735	0	0	0	0.0185833	0	0	0.0673581	0	0	0	0.18243	0	0	0	0.99	-0.0468	1.08718
TCGA-YL-A8HM-01	0	0.154708	0	0.373168	0	0	0.0797981	0	0.00998254	0.0521433	0	0.00403897	0	0.0118389	0.142887	0	0.00396976	0	0.167465	0	0	0	0.95	-0.0317	1.13947
TCGA-YL-A8HO-01	0	0.329582	0	0.0342314	0	0.0720595	0	0.0499823	0	0.0549949	0	0.0616814	0	0	0	0.043679	0.103117	0.00624207	0.244431	0	0	0	0.7	-0.0141	1.09833
TCGA-YL-A8S8-01	0.152401	0	0.0626825	0	0	0.274014	0	0	0	0.113707	0	0.0448786	0.048018	0	0	0	0	0	0.136545	0.167753	0	0	0.99	-0.0467	1.14222
TCGA-YL-A8S9-01	0	0	0	0	0	0.310606	0	0.0448639	0	0	0	0.072999	0	0	0	0	0	0.0665349	0.50292	0	0.00207657	0	0.83	-0.0217	1.17697
TCGA-YL-A8SA-01	0	0.0879219	0	0	0.149572	0	0	0.18632	0.00450008	0	0	0.0998536	0	0.0899346	0.0858242	0	0	0	0.296074	0	0	0	0.99	-0.0501	1.1301
TCGA-YL-A8SB-01	0	0.151573	0	0	0	0.204761	0	0.061719	0	0.0406171	0	0.0814449	0	0.00358838	0	0.0292058	0	0	0.427091	0	0	0	0.38	0.00845639	1.13306
TCGA-YL-A8SC-01	0	0	0	0.329484	0	0	0	0.0667744	0.022402	0	0	0.0902079	0.0444053	0.0720681	0.117742	0.0115032	0	0	0.245413	0	0	0	0.97	-0.0339	1.14253
TCGA-YL-A8SF-01	0.0184239	0	0	0	0	0.230261	0	0	0.114769	0.0906853	0	0.037935	0.0805428	0.136399	0	0	0.100405	0	0.190579	0	0	0	0.86	-0.0239	1.09719
TCGA-YL-A8SH-01	0	0.12642	0.0419732	0	0	0.687482	0	0	0	0	0.035298	0	0	0	0.0136045	0.0186014	0	0	0.0615465	0.00456518	0.0105094	0	0.99	-0.0463	1.16373
TCGA-YL-A8SI-01	0	0	0.00897545	0	0	0.32916	0	0.107493	0	0	0	0.0927684	0.120148	0.0323666	0.00634191	0	0	0	0.217494	0	0	0.0852531	0.88	-0.0271	1.11742
TCGA-YL-A8SJ-01	0	0.0654113	0	0	0.0886337	0.178946	0	0.0058015	0	0	0	0.16595	0	0.0709627	0	0	0	0	0.424294	0	0	0	0.99	-0.0515	1.17537
TCGA-YL-A8SK-01	0	0.0694651	0	0.263508	0.00618372	0	0	0.206514	0	0	0.161895	0	0	0	0.0214886	0	0	0.046027	0	0.224919	0	0	0.87	-0.0263	1.16681
TCGA-YL-A8SL-01	0	0.264732	0	0.0591423	0	0	0	0.460318	0	0	0	0.0544465	0	0.0424363	0	0	0	0	0	0.118925	0	0	0.89	-0.028	1.14688
TCGA-YL-A8SO-01	0.0287338	0	0.306667	0	0.0785021	0.351592	0	0	0	0	0	0	0	0.0945786	0	0	0	0	0.0870853	0.0247961	0.028045	0	0.7	-0.0137	1.07843
TCGA-YL-A8SP-01	0	0	0.340409	0	0	0.0175223	0	0.0729083	0	0.0394865	0	0.14204	0	0	0	0	0	0	0.29945	0	0.0881832	0	0.83	-0.022	1.10629
TCGA-YL-A8SQ-01	0.0263847	0.141273	0	0.0574166	0	0.230455	0	0.112819	0	0	0	0.0862544	0	0	0.00116389	0	0	0	0.344233	0	0	0	0.52	-0.0051	1.13028
TCGA-YL-A8SR-01	0	0	0.0455065	0.0562451	0	0.130943	0	0	0	0	0	0.125593	0	0	0	0	0.00224846	0	0.639464	0	0	0	0.19	0.0550249	1.19284
TCGA-YL-A9WH-01	0.0266572	0	0	0	0.179866	0.0733424	0	0.0268955	0	0.0426581	0	0.130289	0	0.166374	0	0	0	0.0528011	0.301117	0	0	0	0.99	-0.043	1.13545
TCGA-YL-A9WI-01	0.0259757	0	0.00298051	0.112653	0.0505078	0.0734011	0.0287724	0	0	0	0	0.132126	0	0	0	0.14085	0	0	0.432735	0	0	0	0.81	-0.0206	1.15461
TCGA-YL-A9WJ-01	0	0.101201	0	0	0	0.358536	0	0.0857189	0	0.0138593	0	0	0.072794	0.0167105	0	0	0.0788806	0.00125172	0.173071	0.0895594	0.00841734	0	0.54	-0.0067	1.10141
TCGA-YL-A9WK-01	0	0.167172	0	0.12443	0	0.21199	0	0.0582728	0	0.0532799	0	0.0240888	0	0	0	0	0	0.0406803	0.245786	0.0742991	0	0	0.3	0.0288758	1.10721
TCGA-YL-A9WL-01	0.0321543	0	0	0.120454	0	0.440338	0.0247967	0	0	0	0	0.00333052	0	0.153194	0.0758664	0	0	0	0.149866	0	0	0	0.99	-0.0423	1.13247
TCGA-YL-A9WX-01	0.222501	0	0.110412	0.0391352	0	0.192413	0	0.0985807	0	0	0.0005	0	0.00777574	0.0211943	0	0	0	0.0378754	0.212945	0.056649	0	0	0.47	0.00235024	1.0937
TCGA-YL-A9WY-01	0	0.177207	0	0.0460292	0.0493658	0.233175	0.0563669	0	0	0.096453	0	0	0	0.0548514	0.067992	0.0122266	0.106244	0	0.100088	0	0	0	0.58	-0.0091	1.08685
TCGA-ZG-A8QW-01	0	0.0350922	0	0.182836	0	0	0.0763388	0.17197	0.0443593	0.0603363	0	0.0956066	0.0560109	0.0574684	0.0772794	0	0.0648706	0	0.0778324	0	0	0	0.99	-0.0501	1.1306
TCGA-ZG-A8QX-01	0.0789861	0.42943	0	0.0242413	0	0.132348	0	0.16404	0	0.00122704	0	0.0434864	0	0	0	0	0	0	0.10529	0.0113121	0.0096392	0	0.67	-0.0123	1.13289
TCGA-ZG-A8QY-01	0	0	0.0563445	0	0	0.513204	0	0	0	0	0	0.162189	0	0	0.0329952	0	0	0	0.200077	0	0.0351912	0	0.99	-0.0446	1.15794
TCGA-ZG-A8QZ-01	0	0.255422	0	0	0	0.255871	0	0.174456	0	0.0523388	0	0.0226942	0	0	0	0	0	0.0646981	0.135104	0.0394165	0	0	0.87	-0.0251	1.11544
TCGA-ZG-A9KY-01	0.105315	0.037187	0	0.336274	0	0	0.106526	0.213806	0.0106158	0.0128558	0	0.0527189	0	0	0.0730824	0	0	0	0.0457901	0	0.00582933	0	0.14	0.080565	1.10091
TCGA-ZG-A9L0-01	0	0.0939189	0	0.0441079	0	0.20278	0	0.0614009	0.0340954	0.0154205	0	0.081875	0.0819586	0.0294365	0.0263116	0	0.0572284	0.017057	0.254409	0	0	0	0.87	-0.026	1.10149
TCGA-ZG-A9L1-01	0.157223	0	0.204804	0	0	0.340741	0	0	0	0	0	0.0689077	0	0	0	0	0	0	0.0645547	0.163769	0	0	0.87	-0.026	1.11295
TCGA-ZG-A9L2-01	0.103158	0.227284	0.0112893	0.047281	0	0.177104	0	0.078281	0	0.130466	0	0.0585474	0	0.00545431	0	0	0	0.016908	0.144227	0	0	0	0.81	-0.0209	1.12519
TCGA-ZG-A9L4-01	0	0.089649	0	0	0	0.392409	0	0.00367577	0	0.151853	0	0.0725826	0	0	0	0	0.00533703	0	0.137599	0.146894	0	0	0.83	-0.0221	1.15983
TCGA-ZG-A9L5-01	0	0.0135177	0.0433562	0	0	0.464446	0	0	0	0.0137468	0	0.159259	0	0	0.00406163	0.0577741	0	0	0.243838	0	0	0	0.72	-0.0159	1.1405
TCGA-ZG-A9L6-01	0	0.0683942	0	0	0	0.19746	0	0.0265182	0	0	0	0.153243	0	0	0.00988566	0.119359	0	0	0.425139	0	0	0	0.29	0.0339063	1.12477
TCGA-ZG-A9L9-01	0	0.081748	0	0.16994	0	0.145875	0	0	0.124772	0.0845903	0	0.012883	0.00344338	0	0.0482611	0.0613666	0.0528189	0.0165581	0.173964	0.0237795	0	0	0.84	-0.0232	1.10916
TCGA-ZG-A9LB-01	0	0.111952	0	0.122677	0	0.153423	0.124585	0.0007	0.0225021	0.0491513	0	0	0	0	0	0.0109794	0.0118828	0	0.274221	0.0776673	0.0402665	0	0.36	0.0110658	1.11031
TCGA-ZG-A9LM-01	0	0.0263244	0.163049	0.0468978	0	0.0131781	0	0.0340376	0.117844	0.139334	0	0.0796279	0	0.0697582	0.0510624	0.074886	0	0	0.184001	0	0	0	0.88	-0.0277	1.0943
TCGA-ZG-A9LN-01	0.0356695	0.155349	0	0.19676	0	0.0413152	0.0310458	0.126122	0.0981901	0.0929351	0	0.043917	0	0	0.0330533	0	0	0.0782962	0.0673469	0	0	0	0.04	0.219441	1.01627
TCGA-ZG-A9LS-01	0	0.197661	0	0.0802707	0	0.207473	0	0.0530207	0.132953	0.0873972	0	0.0514207	0	0.0131067	0.0418518	0	0.0424519	0	0.0923925	0	0	0	0.09	0.144905	1.04622
TCGA-ZG-A9LU-01	0	0.212405	0	0.0488749	0	0.212879	0	0.113791	0.0282652	0.0315496	0	0.131151	0	0	0.0937709	0.00681285	0.0146728	0	0.081622	0	0.0242064	0	0.88	-0.0271	1.13179
TCGA-ZG-A9LY-01	0	0.0998793	0	0.155965	0	0.207442	0	0	0	0	0.0110558	0	0.0342903	0	0	0	0.0216779	0	0.422758	0.0469322	0	0	0.3	0.0279644	1.13496
TCGA-ZG-A9LZ-01	0	0.0705869	0	0.106006	0	0.0470771	0.137324	0.0284553	0.0421215	0.0198193	0	0.101249	0.0632775	0.0750132	0.0388334	0	0.0645477	0.0438334	0.161855	0	0	0	0.89	-0.0287	1.09589
TCGA-ZG-A9M4-01	0.0844525	0.0784103	0	0.207588	0	0	0.0962126	0.116426	0	0.217846	0	0	0	0	0.0918642	0	0.0234348	0	0.0837666	0	0	0	0.15	0.0716289	1.09298
TCGA-ZG-A9MC-01	0.0520675	0.291784	0	0.0988595	0	0.127745	0	0.12872	0.0235987	0.00973629	0	0.0890477	0	0.00474497	0.016486	0	0	0.106167	0.0510439	0	0	0	0.27	0.0417628	1.09554
TCGA-ZG-A9N3-01	0.264251	0.19256	0	0	0	0.0160685	0.0994193	0.131929	0	0.168258	0	0.026001	0	0.0382039	0.00562611	0	0	0.0413539	0.0163289	0	0	0	0.36	0.0113348	1.11617
TCGA-ZG-A9ND-01	0	0	0	0.134136	0	0.151646	0	0.183809	0	0	0	0.15205	0	0	0	0	0	0	0.308166	0.0701936	0	0	0.81	-0.021	1.17838
TCGA-ZG-A9NI-01	0.0749027	0	0	0	0	0.239183	0.00679512	0	0	0.0573538	0	0.0834585	0.0218773	0	0	0.0550203	0	0	0.41768	0.0437295	0	0	0.67	-0.0128	1.15634
