# Supplementary material for: A Gleason score-related outcome model for human prostate cancer: a comprehensive study based on weighted gene co-expression network analysis
Source: Cancer Cell Int. 2020 May 11;20:159. doi: 10.1186/s12935-020-01230-x (PMC7216484; doi:10.1186/s12935-020-01230-x)
Supplement: Supplementary file 15 — Additional file 15: Table S9. Correlation between risk score and immune cells infiltration. [file 12935_2020_1230_MOESM15_ESM.xlsx]

## Sheet: Supplementary table 8 Correlati
gene	immune_cells	cor	p.value
CDC45	B.cells.naive	0.0162578	0.734971
CDC45	B.cells.memory	0.110301	0.0212468
CDC45	Plasma.cells	-0.0993698	0.0380718
CDC45	T.cells.CD8	0.0739934	0.122902
CDC45	T.cells.CD4.naive	0.199208	2.79301e-05
CDC45	T.cells.CD4.memory.resting	-0.180034	0.000157236
CDC45	T.cells.CD4.memory.activated	0.161878	0.000691775
CDC45	T.cells.follicular.helper	0.0885453	0.0647178
CDC45	T.cells.regulatory..Tregs.	0.100523	0.0358812
CDC45	T.cells.gamma.delta	0.0559613	0.243588
CDC45	NK.cells.resting	0.094709	0.0481152
CDC45	NK.cells.activated	0.0291087	0.544388
CDC45	Monocytes	-0.100238	0.0364125
CDC45	Macrophages.M0	0.0296442	0.537005
CDC45	Macrophages.M1	0.0663726	0.166527
CDC45	Macrophages.M2	0.0628525	0.190221
CDC45	Dendritic.cells.resting	0.0894956	0.0618867
CDC45	Dendritic.cells.activated	0.0267952	0.576848
CDC45	Mast.cells.resting	-0.142463	0.00286936
CDC45	Mast.cells.activated	-0.0142118	0.767296
CDC45	Eosinophils	0.177651	0.000192612
CDC45	Neutrophils	-0.121632	0.0110248
ESPL1	B.cells.naive	0.0664342	0.166134
ESPL1	B.cells.memory	0.065162	0.174413
ESPL1	Plasma.cells	-0.139207	0.00358451
ESPL1	T.cells.CD8	0.00142373	0.976352
ESPL1	T.cells.CD4.naive	0.278901	3.12552e-09
ESPL1	T.cells.CD4.memory.resting	-0.124861	0.00905683
ESPL1	T.cells.CD4.memory.activated	0.23785	5.04783e-07
ESPL1	T.cells.follicular.helper	0.0395326	0.41027
ESPL1	T.cells.regulatory..Tregs.	0.0487971	0.309347
ESPL1	T.cells.gamma.delta	0.0708612	0.139613
ESPL1	NK.cells.resting	0.0214901	0.654522
ESPL1	NK.cells.activated	0.0259162	0.589415
ESPL1	Monocytes	-0.0545383	0.255802
ESPL1	Macrophages.M0	-0.00397255	0.934081
ESPL1	Macrophages.M1	0.0886045	0.0645384
ESPL1	Macrophages.M2	0.115001	0.0162895
ESPL1	Dendritic.cells.resting	0.0510591	0.287429
ESPL1	Dendritic.cells.activated	0.0422063	0.379317
ESPL1	Mast.cells.resting	-0.146815	0.00211592
ESPL1	Mast.cells.activated	-0.00873797	0.855635
ESPL1	Eosinophils	0.197305	3.34109e-05
ESPL1	Neutrophils	-0.069021	0.150213
RAD54L	B.cells.naive	0.0238774	0.619038
RAD54L	B.cells.memory	0.101628	0.0338828
RAD54L	Plasma.cells	-0.136838	0.00420266
RAD54L	T.cells.CD8	0.0944642	0.0486991
RAD54L	T.cells.CD4.naive	0.296635	2.63407e-10
RAD54L	T.cells.CD4.memory.resting	-0.234704	7.19262e-07
RAD54L	T.cells.CD4.memory.activated	0.175159	0.00023749
RAD54L	T.cells.follicular.helper	0.0692103	0.149095
RAD54L	T.cells.regulatory..Tregs.	0.120327	0.0119227
RAD54L	T.cells.gamma.delta	0.0919995	0.054913
RAD54L	NK.cells.resting	0.109955	0.0216589
RAD54L	NK.cells.activated	0.0298623	0.534013
RAD54L	Monocytes	-0.118172	0.0135465
RAD54L	Macrophages.M0	0.00134382	0.977679
RAD54L	Macrophages.M1	0.0820232	0.0871438
RAD54L	Macrophages.M2	0.111855	0.0194793
RAD54L	Dendritic.cells.resting	0.0443258	0.355827
RAD54L	Dendritic.cells.activated	-0.0151348	0.75266
RAD54L	Mast.cells.resting	-0.0840145	0.079716
RAD54L	Mast.cells.activated	-0.0709798	0.13895
RAD54L	Eosinophils	0.166812	0.00046933
RAD54L	Neutrophils	-0.167197	0.000455132
riskscore	B.cells.naive	0.0347229	0.469574
riskscore	B.cells.memory	0.0988546	0.0390865
riskscore	Plasma.cells	-0.119019	0.0128864
riskscore	T.cells.CD8	0.0530359	0.26915
riskscore	T.cells.CD4.naive	0.233659	8.08171e-07
riskscore	T.cells.CD4.memory.resting	-0.170071	0.000361069
riskscore	T.cells.CD4.memory.activated	0.204045	1.75794e-05
riskscore	T.cells.follicular.helper	0.0657834	0.170331
riskscore	T.cells.regulatory..Tregs.	0.0872193	0.0688453
riskscore	T.cells.gamma.delta	0.0751397	0.117191
riskscore	NK.cells.resting	0.0709897	0.138894
riskscore	NK.cells.activated	0.0254034	0.596804
riskscore	Monocytes	-0.086959	0.0696806
riskscore	Macrophages.M0	0.0243064	0.612751
riskscore	Macrophages.M1	0.0923851	0.0538995
riskscore	Macrophages.M2	0.0872963	0.0686
riskscore	Dendritic.cells.resting	0.090077	0.0602056
riskscore	Dendritic.cells.activated	0.0398986	0.405948
riskscore	Mast.cells.resting	-0.153831	0.00127275
riskscore	Mast.cells.activated	-0.018574	0.698937
riskscore	Eosinophils	0.189043	7.13125e-05
riskscore	Neutrophils	-0.115786	0.0155685
